# Supplementary material for: 4,4′-Bis(2,2-diphenyl­vin­yl)-1,1′-biphen­yl
Source: Acta Crystallogr Sect E Struct Rep Online. 2010 Dec 24;67(Pt 1):o220. doi: 10.1107/S1600536810052840 (PMC3050360; doi:10.1107/S1600536810052840)
Supplement: Supplementary file 2 [file e-67-0o220-Isup2.hkl]

# 
# h,k,l, Fc-squared, Fo-squared, sigma(Fo-squared) and status flag 
# 
data_I
_shelx_title ' xb2425 in P2(1)/c' 
_shelx_refln_list_code          4 
_shelx_F_calc_maximum      123.36 
_exptl_crystal_F_000       540.00 
_reflns_d_resolution_high  0.8379 
 
loop_ 
 _symmetry_equiv_pos_as_xyz 
 'x, y, z' 
 '-x, y+1/2, -z+1/2' 
 '-x, -y, -z' 
 'x, -y-1/2, z-1/2' 
 
_cell_length_a     9.2766 
_cell_length_b    14.6247 
_cell_length_c    10.4602 
_cell_angle_alpha  90.000 
_cell_angle_beta   92.669 
_cell_angle_gamma  90.000 
 
_shelx_F_squared_multiplier     1.000 
 
loop_ 
 _refln_index_h 
 _refln_index_k 
 _refln_index_l 
 _refln_F_squared_calc 
 _refln_F_squared_meas 
 _refln_F_squared_sigma 
 _refln_observed_status 
   6   0   0       14.31        0.62      1.58 o 
   8   0   0       34.89       33.12      3.31 o 
   9   0   0        0.01        2.53      4.92 o 
   1   1   0       29.52       27.44      0.73 o 
   2   1   0     4233.64     3799.75     86.80 o 
   3   1   0      213.83      210.95      5.64 o 
   4   1   0      706.47      775.28     18.73 o 
   5   1   0        4.67        4.05      0.98 o 
   6   1   0      245.12      238.42      5.05 o 
   7   1   0       19.80       15.16      5.42 o 
   8   1   0        9.90        5.44      3.35 o 
   9   1   0       55.44       43.14      6.33 o 
  10   1   0        3.78        4.28      5.89 o 
  11   1   0        0.03        0.72      4.42 o 
   0   2   0     1577.82     1439.20     19.02 o 
   1   2   0     1108.76     1055.97     35.60 o 
   2   2   0     3245.20     2959.57     39.03 o 
   3   2   0       81.66       58.88     14.69 o 
   4   2   0      105.64       87.49      2.89 o 
   5   2   0       58.62       64.59      3.18 o 
   6   2   0        3.52        5.01      1.07 o 
   7   2   0       23.22       20.24      1.88 o 
   8   2   0      137.35      128.89      5.46 o 
   9   2   0        3.45        2.63      4.44 o 
  10   2   0        1.69        0.46      3.84 o 
   1   3   0    12098.45     9290.83    166.26 o 
   2   3   0      475.24      445.31      6.47 o 
   3   3   0       12.22       11.51      1.37 o 
   4   3   0     2358.33     2409.67     28.02 o 
   5   3   0       94.73       96.26      2.92 o 
   6   3   0       12.10       11.59      1.28 o 
   7   3   0       15.45       10.85      1.43 o 
   8   3   0       66.15       56.82      6.21 o 
   9   3   0       18.90       15.40      2.99 o 
  10   3   0        1.60        1.58      4.34 o 
   0   4   0      136.98      132.90      2.29 o 
   1   4   0      308.90      294.71      6.42 o 
   2   4   0        0.00       -0.18      0.48 o 
   3   4   0      177.82      175.12      3.26 o 
   4   4   0      178.48      160.16      2.77 o 
   5   4   0        6.74        8.87      1.08 o 
   6   4   0        6.24        4.50      1.19 o 
   7   4   0       16.30       15.57      1.69 o 
   8   4   0        2.87        2.46      2.60 o 
   9   4   0        1.41        1.24      2.76 o 
  10   4   0        0.78        0.85      4.39 o 
   1   5   0       53.14       56.76      1.61 o 
   2   5   0      773.16      738.72     22.22 o 
   3   5   0     1340.59     1352.58     18.64 o 
   4   5   0      596.96      673.12      8.58 o 
   5   5   0      223.11      217.00      3.63 o 
   6   5   0      137.29      136.59      3.52 o 
   7   5   0      118.66      107.50      4.30 o 
   8   5   0       83.90       72.86      3.96 o 
   9   5   0        0.06        0.75      2.88 o 
  10   5   0        2.20        0.16      3.34 o 
   0   6   0     1370.36     1430.24     19.43 o 
   1   6   0        8.54       10.21      0.77 o 
   2   6   0        0.14        0.13      0.61 o 
   3   6   0       79.35       77.31      3.93 o 
   4   6   0       51.80       48.30      1.59 o 
   5   6   0      339.26      331.73      5.81 o 
   6   6   0       78.62       72.91      4.03 o 
   7   6   0        1.09        0.10      2.23 o 
   8   6   0       16.34        8.25      2.88 o 
   9   6   0        0.53        0.04      3.09 o 
  10   6   0        2.76        3.02      3.84 o 
   1   7   0       22.57       22.33      1.06 o 
   2   7   0      212.31      257.12      3.86 o 
   3   7   0      136.21      134.33      4.47 o 
   4   7   0      145.58      113.70     21.99 o 
   5   7   0        0.99        0.95      1.31 o 
   6   7   0        0.53       -0.37      1.52 o 
   7   7   0        2.28        3.78      2.75 o 
   8   7   0        0.14        0.77      2.92 o 
   9   7   0        0.51       -0.46      3.47 o 
  10   7   0        3.26        3.51      3.74 o 
   0   8   0      322.27      367.59      7.31 o 
   1   8   0       35.55       29.35      1.26 o 
   2   8   0      113.99      111.52      3.18 o 
   3   8   0       14.10       13.72      1.49 o 
   4   8   0      219.49      217.80     15.79 o 
   5   8   0      130.30      118.59      3.96 o 
   6   8   0      404.14      401.37      9.73 o 
   7   8   0      123.55      104.89      4.75 o 
   8   8   0       17.78       11.14      3.20 o 
   9   8   0       10.56        8.07      3.79 o 
   1   9   0       20.29       21.56      1.62 o 
   2   9   0       24.96       25.37      1.31 o 
   3   9   0        6.40        6.34      1.52 o 
   4   9   0       60.62       56.15      3.07 o 
   5   9   0       90.43       91.39      3.05 o 
   6   9   0       39.10       31.30      2.99 o 
   7   9   0        0.05        0.23      2.89 o 
   8   9   0       13.33       13.91      3.39 o 
   9   9   0        4.79        4.38      3.40 o 
   0  10   0       47.52       49.21      2.61 o 
   1  10   0      132.06      135.84      3.62 o 
   2  10   0       13.60       14.43      1.69 o 
   3  10   0      163.78      154.29      4.84 o 
   4  10   0       16.46       12.94      1.90 o 
   5  10   0        7.23        5.89      1.79 o 
   6  10   0       32.94       28.87      3.11 o 
   7  10   0        3.25        0.74      3.07 o 
   8  10   0       32.23       24.35      3.74 o 
   9  10   0        0.10       -1.61      3.64 o 
   1  11   0        2.27        1.36      1.69 o 
   2  11   0       32.24       26.89      2.12 o 
   3  11   0       96.39       89.60      3.35 o 
   4  11   0      400.91      401.01      7.36 o 
   5  11   0       23.62       20.99      2.28 o 
   6  11   0       12.94        8.06      2.91 o 
   7  11   0        5.79        3.86      3.08 o 
   8  11   0       14.92       11.37      3.80 o 
   0  12   0        2.64        2.33      2.19 o 
   1  12   0       75.89       81.10      4.72 o 
   2  12   0        1.47        1.78      1.93 o 
   3  12   0        0.01       -0.01      1.84 o 
   4  12   0        1.67        3.74      1.99 o 
   5  12   0        1.96        1.26      2.81 o 
   6  12   0       15.27       11.68      3.24 o 
   7  12   0        1.22        1.57      3.32 o 
   8  12   0        0.00        1.94      3.83 o 
   1  13   0        1.40        1.23      2.11 o 
   2  13   0        1.04        0.75      2.05 o 
   3  13   0       55.44       49.22      3.00 o 
   4  13   0       67.68       67.94      3.38 o 
   5  13   0        0.05        0.40      3.33 o 
   6  13   0        1.09        1.19      3.26 o 
   7  13   0        0.20        0.58      3.54 o 
   0  14   0       33.26       30.62      4.93 o 
   1  14   0        0.82        2.13      2.25 o 
   2  14   0        1.79        2.66      2.53 o 
   3  14   0       17.78       16.03      2.64 o 
   4  14   0        0.59        0.01      2.56 o 
   5  14   0        0.50        1.50      3.27 o 
   6  14   0        1.04        2.20      4.07 o 
   1  15   0        6.14        6.81      2.76 o 
   2  15   0        3.12        2.64      2.65 o 
   3  15   0        0.12       -0.17      2.73 o 
   4  15   0        1.19        0.32      3.38 o 
   5  15   0        0.13        0.32      3.58 o 
   0  16   0       17.22       15.63      6.46 o 
   1  16   0       16.83       15.99      3.11 o 
   2  16   0        3.52        4.84      3.02 o 
   3  16   0       16.95       21.05      3.46 o 
   4  16   0        2.95        5.01      4.31 o 
   1  17   0        2.80        2.64      3.30 o 
   2  17   0        2.46        2.52      3.31 o 
 -10   1   1        5.69        5.92      4.24 o 
  -9   1   1        0.96        1.35      2.24 o 
  -8   1   1      404.46      432.56      8.80 o 
  -7   1   1       15.51       15.07      1.76 o 
  -6   1   1       64.32       62.92      2.40 o 
  -5   1   1       59.46       69.66      3.40 o 
  -4   1   1        3.49        5.14      0.86 o 
  -3   1   1      149.06      146.55      4.36 o 
  -2   1   1     2844.41     2635.01     30.08 o 
  -1   1   1     1346.59     1217.80     12.65 o 
   0   1   1      960.97      926.79     12.95 o 
   1   1   1      551.46      500.82     19.63 o 
   2   1   1      126.76      118.24      2.04 o 
   3   1   1      285.07      286.49      5.45 o 
   4   1   1      289.07      286.12      4.73 o 
   5   1   1        0.23        0.96      0.98 o 
   6   1   1      180.83      179.70      3.90 o 
   7   1   1      667.99      666.50     14.05 o 
   8   1   1      120.84      113.67      5.66 o 
   9   1   1       23.12       18.92      4.03 o 
  10   1   1        0.12       -1.46      6.32 o 
 -10   2   1        5.85        3.42      3.31 o 
  -9   2   1       23.60       19.21      2.42 o 
  -8   2   1        1.27        0.44      1.55 o 
  -7   2   1      172.63      167.96      7.51 o 
  -6   2   1      204.12      224.49      7.82 o 
  -5   2   1       66.47       65.03      3.75 o 
  -4   2   1        3.25       11.60      3.10 o 
  -3   2   1     1099.56     1091.73     14.64 o 
  -2   2   1      664.75      622.70      7.44 o 
  -1   2   1      227.90      220.42      2.56 o 
   0   2   1      400.43      351.51      6.26 o 
   1   2   1        7.38        6.51      0.41 o 
   2   2   1     2271.62     2030.17     33.97 o 
   3   2   1       53.35       48.45      2.35 o 
   4   2   1     1168.45     1297.62     18.19 o 
   5   2   1       51.80       59.43      2.81 o 
   6   2   1       16.34       19.13      1.53 o 
   7   2   1       14.21       12.38      2.63 o 
   8   2   1      151.57      146.23      6.44 o 
   9   2   1        3.13        1.45      5.31 o 
  10   2   1        0.19        0.25      6.13 o 
 -10   3   1        5.38        3.89      3.40 o 
  -9   3   1        7.01        6.03      2.91 o 
  -8   3   1        0.01        0.61      1.67 o 
  -7   3   1       11.29        5.44      2.16 o 
  -6   3   1        5.09        5.43      1.05 o 
  -5   3   1      138.02      133.35      2.50 o 
  -4   3   1      593.81      576.52      7.28 o 
  -3   3   1     1558.17     1557.36     18.24 o 
  -2   3   1     1975.57     1858.12     21.54 o 
  -1   3   1      892.40      849.09     10.07 o 
   0   3   1     2579.89     2419.02     38.14 o 
   1   3   1       25.16       23.27      0.76 o 
   2   3   1      675.76      649.17     20.63 o 
   3   3   1      156.88      144.37      2.73 o 
   4   3   1      487.01      495.74      7.59 o 
   5   3   1       99.80       94.59      3.94 o 
   6   3   1       73.17       84.61      2.60 o 
   7   3   1       62.31       64.46      3.75 o 
   8   3   1       11.88       11.47      3.05 o 
  10   3   1        0.77        1.64      3.72 o 
 -10   4   1        4.39        7.26      3.33 o 
  -9   4   1        3.36        1.39      2.93 o 
  -8   4   1       47.17       48.80      6.68 o 
  -7   4   1       10.24        5.19      2.73 o 
  -6   4   1       25.84       21.63      4.86 o 
  -5   4   1      120.49      119.29      2.50 o 
  -4   4   1     1205.44     1293.15     15.51 o 
  -3   4   1      496.70      455.20      5.88 o 
  -2   4   1     3028.45     2851.14     32.83 o 
  -1   4   1     1769.73     1683.19     19.59 o 
   0   4   1       21.97       19.73      0.77 o 
   1   4   1      866.36      809.75     11.21 o 
   2   4   1        0.07        0.76      0.55 o 
   3   4   1     5121.96     5075.40     92.39 o 
   4   4   1       33.67       31.20      1.25 o 
   5   4   1       29.62       35.01      1.47 o 
   6   4   1       10.41        9.11      1.27 o 
   7   4   1        1.94        2.41      1.86 o 
   8   4   1       12.90       14.60      2.97 o 
   9   4   1        5.42        1.15      4.06 o 
  10   4   1        0.35       -1.49      4.60 o 
 -10   5   1        0.35       -0.04      3.57 o 
  -9   5   1        1.10        0.34      2.90 o 
  -8   5   1       24.24       17.79      2.91 o 
  -7   5   1        5.23        5.25      2.57 o 
  -6   5   1      290.49      277.81      8.32 o 
  -5   5   1       21.81       12.71      1.54 o 
  -4   5   1      259.99      261.01      3.90 o 
  -3   5   1        0.10        0.73      0.84 o 
  -2   5   1      268.06      241.53      3.57 o 
  -1   5   1       15.67       14.52      0.79 o 
   0   5   1        2.44        2.67      0.50 o 
   1   5   1      306.95      312.09      4.88 o 
   2   5   1       33.85       29.99      1.10 o 
   3   5   1        1.36        2.22      0.75 o 
   4   5   1       22.22       27.81      1.21 o 
   5   5   1        0.09       -0.09      0.97 o 
   6   5   1        9.47        7.68      1.84 o 
   7   5   1       48.21       52.44      3.51 o 
   8   5   1       11.63        6.73      2.79 o 
   9   5   1        3.94        2.09      3.25 o 
  10   5   1        5.74        5.81      4.95 o 
 -10   6   1        0.31        1.35      3.76 o 
  -9   6   1        5.63        3.21      3.28 o 
  -8   6   1       28.22       25.36      5.59 o 
  -7   6   1       47.00       43.16      3.12 o 
  -6   6   1       58.68       59.34      3.22 o 
  -5   6   1        0.01        0.34      1.25 o 
  -4   6   1      843.30      812.05     11.84 o 
  -3   6   1       73.00       78.42      2.33 o 
  -2   6   1       18.12       20.09      3.99 o 
  -1   6   1      310.10      282.22      5.20 o 
   0   6   1       64.77       70.19      1.41 o 
   1   6   1      529.20      521.86     11.72 o 
   2   6   1       53.53       36.95      1.24 o 
   3   6   1        0.44        0.42      0.81 o 
   4   6   1        0.11        0.51      0.91 o 
   5   6   1      160.72      148.97      3.61 o 
   6   6   1        0.80        0.38      2.01 o 
   7   6   1        0.06        0.52      2.41 o 
   8   6   1      124.23      122.02      5.37 o 
   9   6   1        3.52        2.91      3.39 o 
  10   6   1        0.24        0.09      4.87 o 
 -10   7   1        0.02        1.34      3.95 o 
  -9   7   1        6.13        4.77      3.23 o 
  -8   7   1       44.41       35.20      3.43 o 
  -7   7   1       17.38       16.39      2.37 o 
  -6   7   1      319.36      326.58      7.76 o 
  -5   7   1       28.45       29.44      1.85 o 
  -4   7   1        0.72        3.03      1.25 o 
  -3   7   1      121.17      127.25      3.07 o 
  -2   7   1        5.87        4.62      1.10 o 
  -1   7   1      912.78      901.29     12.04 o 
   0   7   1     1119.87     1157.20     12.36 o 
   1   7   1      423.12      437.77      5.92 o 
   2   7   1      435.91      446.32      7.13 o 
   3   7   1       50.35       50.72      1.65 o 
   4   7   1      147.19      154.46      2.93 o 
   5   7   1      113.22      121.90      3.17 o 
   6   7   1      232.27      225.59      8.56 o 
   7   7   1        0.68        3.09      5.38 o 
   8   7   1       23.55       11.46      3.07 o 
   9   7   1        2.86        0.33      3.15 o 
  10   7   1        2.24        2.16      4.64 o 
  -9   8   1        0.37        1.49      3.60 o 
  -8   8   1       53.63       53.26      4.06 o 
  -7   8   1       80.74       72.08      6.89 o 
  -6   8   1      193.55      201.57      8.69 o 
  -5   8   1        0.69       -0.27      1.40 o 
  -4   8   1       24.24       20.86      1.68 o 
  -3   8   1       11.68       20.09      2.99 o 
  -2   8   1      160.76      156.56      3.45 o 
  -1   8   1        2.45        1.64      0.77 o 
   0   8   1      386.81      444.08      5.37 o 
   1   8   1        6.73        4.13      0.93 o 
   2   8   1      193.02      206.20      4.02 o 
   3   8   1        6.80        7.32      1.10 o 
   4   8   1       58.45       52.56      2.50 o 
   5   8   1      179.24      172.78      4.78 o 
   6   8   1        1.33        0.06      2.33 o 
   7   8   1        1.68        1.07      2.66 o 
   8   8   1       35.60       30.33      3.64 o 
   9   8   1        0.30        0.98      3.26 o 
  -9   9   1       10.23        8.32      4.34 o 
  -8   9   1        0.21       -0.79      3.13 o 
  -7   9   1        1.35       -0.58      2.76 o 
  -6   9   1        8.39        4.76      1.76 o 
  -5   9   1       19.10       21.20      4.00 o 
  -4   9   1       41.90       40.22      2.61 o 
  -3   9   1      105.25       97.94      2.92 o 
  -2   9   1       71.83       80.16      2.63 o 
  -1   9   1        2.23        2.37      0.88 o 
   0   9   1      600.85      670.23      7.75 o 
   1   9   1       29.66       31.83      1.47 o 
   2   9   1       65.09       64.53      2.36 o 
   3   9   1      149.93      145.54      3.58 o 
   4   9   1      103.95      109.19      3.24 o 
   5   9   1        9.27        6.95      2.29 o 
   6   9   1       72.50       87.68      4.32 o 
   7   9   1       51.48       44.55      3.81 o 
   8   9   1       15.12       15.51      3.65 o 
   9   9   1        2.40        3.21      4.05 o 
  -9  10   1        1.04        0.98      3.69 o 
  -8  10   1        0.13        1.79      3.49 o 
  -7  10   1        7.34        5.06      2.80 o 
  -6  10   1        2.84        2.12      1.97 o 
  -5  10   1       58.48       63.05      3.49 o 
  -4  10   1      126.05      119.29      4.32 o 
  -3  10   1      297.65      286.76      6.01 o 
  -2  10   1       95.65       91.22      2.98 o 
  -1  10   1       77.46       82.65      2.01 o 
   0  10   1      115.47      120.75      2.44 o 
   1  10   1       50.51       55.75      2.35 o 
   2  10   1       16.61       15.10      1.36 o 
   3  10   1      115.29      121.67      4.46 o 
   4  10   1      379.92      366.80      7.09 o 
   5  10   1      124.26      127.10      5.00 o 
   6  10   1       53.14       50.54      3.81 o 
   7  10   1       10.89        9.62      3.47 o 
   8  10   1        0.12        0.34      3.56 o 
  -8  11   1        1.55        0.62      3.34 o 
  -7  11   1       10.52        7.09      3.31 o 
  -6  11   1        1.12        1.61      2.22 o 
  -5  11   1        1.82        0.55      1.94 o 
  -4  11   1        6.07        4.52      1.85 o 
  -3  11   1        0.48        0.31      1.64 o 
  -2  11   1       27.46       25.81      2.13 o 
  -1  11   1      142.02      157.02      4.17 o 
   0  11   1        9.60        7.06      1.17 o 
   1  11   1        0.19        0.77      1.30 o 
   2  11   1       24.70       25.06      2.14 o 
   3  11   1       32.48       28.39     10.55 o 
   4  11   1       78.89       74.33      3.08 o 
   5  11   1        2.93        2.73      2.72 o 
   6  11   1        2.13        2.47      2.89 o 
   7  11   1        2.24        1.57      3.30 o 
   8  11   1        1.64       -0.25      3.62 o 
  -8  12   1        2.12       -0.19      4.22 o 
  -7  12   1        0.08        0.37      3.24 o 
  -6  12   1        0.53        1.08      2.99 o 
  -5  12   1       21.17       20.02      2.44 o 
  -4  12   1      363.26      376.94     13.18 o 
  -3  12   1       77.39       78.83      4.08 o 
  -2  12   1       64.87       67.67      3.07 o 
  -1  12   1       10.82       14.14      2.05 o 
   0  12   1        2.00        1.12      1.22 o 
   1  12   1        2.15        2.12      1.85 o 
   2  12   1      120.30      125.77      3.91 o 
   3  12   1      303.94      229.34     59.42 o 
   4  12   1      131.27      137.43      5.63 o 
   5  12   1        7.83        7.05      2.91 o 
   6  12   1        0.36       -0.62      3.05 o 
   7  12   1        2.81        1.41      3.52 o 
  -7  13   1        0.00       -1.97      3.70 o 
  -6  13   1        0.12        0.30      3.16 o 
  -5  13   1       20.56       19.51      2.60 o 
  -4  13   1        2.24        1.94      2.23 o 
  -3  13   1       83.22       88.24      5.47 o 
  -2  13   1       12.92       12.50      2.43 o 
  -1  13   1        0.20        0.37      1.92 o 
   0  13   1        0.31       -0.32      1.95 o 
   1  13   1      108.15      119.31      4.05 o 
   2  13   1       14.37       14.27      2.90 o 
   3  13   1       21.55       14.83      2.43 o 
   4  13   1       90.65       84.74      4.68 o 
   5  13   1        9.88       12.03      3.44 o 
   6  13   1        0.04       -0.38      3.37 o 
   7  13   1        1.79        2.33      4.20 o 
  -6  14   1        6.36        2.01      3.53 o 
  -5  14   1        2.37        0.07      2.69 o 
  -4  14   1        6.97        7.09      2.57 o 
  -3  14   1       12.07        8.70      2.57 o 
  -2  14   1        5.69        4.90      2.29 o 
  -1  14   1       30.05       28.77      2.82 o 
   0  14   1       59.54       61.26      3.34 o 
   1  14   1        1.00        0.95      2.45 o 
   2  14   1        8.84        9.13      2.62 o 
   3  14   1        0.00       -0.48      2.32 o 
   4  14   1       10.84        8.23      3.63 o 
   5  14   1        0.54       -0.72      3.43 o 
   6  14   1        0.69        1.09      3.72 o 
  -5  15   1        0.40        1.79      3.91 o 
  -4  15   1       15.50       13.26      3.00 o 
  -3  15   1       18.62       19.13      3.11 o 
  -2  15   1       10.13       13.92      2.84 o 
  -1  15   1       64.19       68.12      3.77 o 
   0  15   1        8.95        7.36      2.84 o 
   1  15   1       26.21       22.70      2.90 o 
   2  15   1       31.70       29.56      3.01 o 
   3  15   1        0.29        2.31      3.30 o 
   4  15   1        4.52        4.69      3.58 o 
   5  15   1        0.03        0.68      3.62 o 
  -4  16   1        3.18        3.49      3.33 o 
  -3  16   1        0.44       -1.39      3.08 o 
  -2  16   1        6.38        6.44      3.23 o 
  -1  16   1        3.74        3.37      4.28 o 
   0  16   1        1.20        2.11      3.91 o 
   1  16   1        0.01       -0.19      2.85 o 
   2  16   1       31.53       33.62      3.50 o 
   3  16   1        2.86        3.27      3.90 o 
   4  16   1        4.46        3.66      3.95 o 
  -2  17   1        0.19       -0.41      3.41 o 
  -1  17   1        2.53        3.08      4.76 o 
   0  17   1        8.57        4.68      4.44 o 
   1  17   1        0.77        0.01      3.04 o 
   2  17   1        1.67        1.42      3.38 o 
 -10   0   2       47.20       57.51      5.36 o 
  -9   0   2       24.87       29.68      4.06 o 
  -8   0   2      437.80      450.32     13.02 o 
  -7   0   2        1.44        2.31      2.21 o 
  -6   0   2       35.99       43.55      3.01 o 
  -5   0   2      682.30      743.70     18.62 o 
  -4   0   2       35.75       36.12      2.22 o 
  -3   0   2      130.68      129.32      2.76 o 
  -2   0   2      108.79      102.85      2.12 o 
  -1   0   2    11130.12     9049.03    270.91 o 
   0   0   2      216.47      200.93      3.78 o 
   2   0   2      252.44      223.06      6.59 o 
   3   0   2      268.06      271.62      5.58 o 
   4   0   2        1.40        1.52      1.26 o 
   5   0   2       82.50       88.77      5.74 o 
   6   0   2      122.38      137.71      5.15 o 
   7   0   2      232.75      220.04     10.16 o 
   8   0   2       48.77       47.98      6.07 o 
   9   0   2       39.64       52.22      7.27 o 
  10   0   2        5.83        4.06      6.78 o 
 -10   1   2        0.24        0.07      2.78 o 
  -9   1   2        0.16       -0.41      1.87 o 
  -8   1   2       10.06        9.95      1.72 o 
  -7   1   2       45.12       38.01      1.89 o 
  -6   1   2      127.42      127.06      2.86 o 
  -5   1   2       90.01       85.94      2.16 o 
  -4   1   2      238.46      243.27      3.97 o 
  -3   1   2      439.11      432.58      5.42 o 
  -2   1   2       34.52       30.27      0.70 o 
  -1   1   2    15216.87    12624.53    142.97 o 
   0   1   2     9615.49     8413.56     98.22 o 
   1   1   2      166.42      151.29      2.84 o 
   2   1   2      188.89      176.95      3.24 o 
   3   1   2        0.67       -0.08      0.61 o 
   4   1   2     1083.58     1177.76     14.66 o 
   5   1   2       15.80       21.60      1.26 o 
   6   1   2       25.05       22.56      1.75 o 
   7   1   2       69.40       77.34      4.44 o 
   8   1   2       14.59       14.33      3.85 o 
   9   1   2        3.64       -0.09      3.73 o 
  10   1   2        3.17        2.53      4.65 o 
 -10   2   2        0.90        1.46      3.93 o 
  -9   2   2        0.22        1.34      1.93 o 
  -8   2   2      149.38      148.95      5.51 o 
  -7   2   2       20.80       21.86      1.68 o 
  -6   2   2       11.19        7.38      1.24 o 
  -5   2   2      205.40      199.46      3.65 o 
  -4   2   2      420.62      436.75      6.48 o 
  -3   2   2      249.22      238.54      3.29 o 
  -2   2   2      793.81      719.06      7.71 o 
  -1   2   2     2774.44     2617.28     27.04 o 
   0   2   2    13014.72    11122.12    205.92 o 
   1   2   2        0.19       -0.35      0.43 o 
   2   2   2       62.91       66.25      1.88 o 
   3   2   2      540.74      525.55     11.00 o 
   4   2   2       75.25       93.06      2.14 o 
   5   2   2       80.88       95.44      3.62 o 
   6   2   2        1.89        3.80      1.79 o 
   7   2   2      242.02      245.93      5.99 o 
   8   2   2        0.47        0.26      3.16 o 
   9   2   2        0.48       -0.96      3.78 o 
  10   2   2        1.03       -0.80      6.69 o 
 -10   3   2        5.86        3.33      6.21 o 
  -9   3   2       43.62       40.11      2.36 o 
  -8   3   2       14.01       10.75      1.81 o 
  -7   3   2        0.61        1.21      1.34 o 
  -6   3   2        6.81        9.41      1.29 o 
  -5   3   2      185.43      202.77      3.75 o 
  -4   3   2      104.90      120.48      2.53 o 
  -3   3   2      124.32      128.73      2.16 o 
  -2   3   2      948.39      915.65     11.11 o 
  -1   3   2     2728.02     2633.15     24.61 o 
   0   3   2     2629.46     2394.07     34.70 o 
   1   3   2      204.98      196.35      2.78 o 
   2   3   2        0.02        0.44      0.50 o 
   3   3   2      210.18      241.48      3.97 o 
   4   3   2        8.37        8.24      0.86 o 
   5   3   2       14.70       15.53      1.19 o 
   6   3   2       51.12       65.77      4.09 o 
   7   3   2        2.02        4.82      2.61 o 
   8   3   2        0.81        0.52      3.20 o 
   9   3   2        5.22        3.05      5.42 o 
  10   3   2        5.15        3.95      6.90 o 
 -10   4   2       11.01       13.60      3.80 o 
  -9   4   2        0.01        0.09      2.16 o 
  -8   4   2       31.08       29.61      2.31 o 
  -7   4   2      127.28      120.81      3.52 o 
  -6   4   2       16.21       12.97      1.27 o 
  -5   4   2       71.79       76.27      2.24 o 
  -4   4   2       16.07       15.83      1.17 o 
  -3   4   2      502.96      497.56      6.49 o 
  -2   4   2      289.71      301.01      4.14 o 
  -1   4   2      242.92      248.05      3.01 o 
   0   4   2        3.58        3.61      0.86 o 
   1   4   2       59.41       55.85      1.35 o 
   2   4   2      574.09      585.73      7.35 o 
   3   4   2        0.00        0.96      0.66 o 
   4   4   2      111.53      108.84      2.57 o 
   5   4   2       46.35       40.00      4.96 o 
   6   4   2       27.10       25.96      2.66 o 
   7   4   2       52.18       46.98      3.64 o 
   9   4   2        0.49        1.91      3.09 o 
  10   4   2        5.69        6.94      4.09 o 
 -10   5   2        3.67        4.87      3.73 o 
  -9   5   2       12.43        9.27      3.20 o 
  -8   5   2       42.74       40.46      2.62 o 
  -7   5   2       84.09       89.91      3.16 o 
  -6   5   2        3.03        3.20      1.44 o 
  -5   5   2       20.41       25.74      1.65 o 
  -4   5   2       15.43       18.78      1.38 o 
  -3   5   2        7.67        6.40      0.86 o 
  -2   5   2      167.51      178.17      2.90 o 
  -1   5   2       39.89       44.89      0.99 o 
   0   5   2      728.08      566.26    124.19 o 
   1   5   2      137.05      126.60      2.43 o 
   2   5   2      266.89      285.38      4.05 o 
   3   5   2      539.62      594.90      7.63 o 
   4   5   2      382.19      405.10      5.82 o 
   5   5   2       46.92       46.96      2.73 o 
   6   5   2       11.61       11.47      1.86 o 
   7   5   2        1.92        2.65      2.11 o 
   8   5   2        8.52        7.16      2.99 o 
   9   5   2        4.09        2.49      3.97 o 
  10   5   2        0.41        0.45      4.07 o 
 -10   6   2        0.26       -0.13      3.80 o 
  -9   6   2        1.47       -0.34      3.23 o 
  -8   6   2       56.11       55.83      2.93 o 
  -7   6   2        5.78        7.18      1.87 o 
  -6   6   2      130.14      121.67      3.42 o 
  -5   6   2       27.51       22.51      1.72 o 
  -4   6   2      482.43      513.44      8.06 o 
  -3   6   2      118.54      136.34      2.63 o 
  -2   6   2      186.21      190.22      3.15 o 
  -1   6   2       10.54       11.88      0.75 o 
   0   6   2      399.26      406.18      9.56 o 
   1   6   2      353.25      379.66      5.17 o 
   2   6   2      248.13      284.36      4.14 o 
   3   6   2        3.00        6.17      0.95 o 
   4   6   2       63.06       67.62      1.94 o 
   5   6   2        4.45        4.42      1.62 o 
   6   6   2       12.84       14.39      2.11 o 
   7   6   2      211.67      177.81      6.34 o 
   8   6   2        1.16        1.87      3.11 o 
   9   6   2       10.51        9.97      4.47 o 
  10   6   2        1.71        0.12      4.10 o 
 -10   7   2        1.54        3.70      3.80 o 
  -9   7   2        1.83        0.56      3.22 o 
  -8   7   2        0.40       -0.11      2.08 o 
  -7   7   2      152.66      148.33      4.12 o 
  -6   7   2      243.29      239.39      5.11 o 
  -5   7   2       25.99       25.83      1.86 o 
  -4   7   2        0.02       -0.08      1.19 o 
  -3   7   2      118.62      122.38      2.58 o 
  -2   7   2      109.99      130.73      2.60 o 
  -1   7   2        0.06        0.87      0.67 o 
   0   7   2       17.20       14.30      1.00 o 
   1   7   2        0.79        0.33      0.80 o 
   2   7   2      237.39      243.11      4.06 o 
   3   7   2        0.47        0.36      0.92 o 
   4   7   2       62.68       69.60      2.04 o 
   5   7   2      106.86      106.12      3.33 o 
   6   7   2       35.25       31.31      2.96 o 
   7   7   2        9.43        5.26      2.62 o 
   8   7   2        4.35        3.26      3.10 o 
   9   7   2        2.68        3.14      4.83 o 
  -9   8   2       13.44        9.18      3.41 o 
  -8   8   2       89.62       76.92      4.57 o 
  -7   8   2       27.42       27.61      2.44 o 
  -6   8   2       74.27       80.11      5.75 o 
  -5   8   2       79.17       86.34      3.06 o 
  -4   8   2      362.21      309.37     17.68 o 
  -3   8   2        4.51        2.65      1.02 o 
  -2   8   2        3.11        3.92      0.97 o 
  -1   8   2      352.25      366.71      6.53 o 
   0   8   2       17.26       20.26      1.22 o 
   1   8   2      380.43      399.36      6.50 o 
   2   8   2       32.32       38.48      1.53 o 
   3   8   2        0.07       -0.16      1.03 o 
   4   8   2        2.21        1.61      1.47 o 
   5   8   2        0.25        0.34      2.10 o 
   6   8   2      130.57      127.27      4.98 o 
   7   8   2        8.81        4.14      2.93 o 
   8   8   2        0.03       -0.02      3.01 o 
   9   8   2        2.37        2.06      3.68 o 
  -9   9   2        1.58        4.06      3.97 o 
  -8   9   2        4.34        0.88      3.03 o 
  -7   9   2       36.88       33.55      2.64 o 
  -6   9   2      101.26       98.40      3.56 o 
  -5   9   2       36.72       35.84      2.35 o 
  -4   9   2        0.77        0.01      1.48 o 
  -3   9   2       49.70       44.47      2.14 o 
  -2   9   2       34.00       34.40      1.59 o 
  -1   9   2        0.83        0.98      0.84 o 
   0   9   2      585.80      596.18     11.96 o 
   1   9   2       24.16       21.04      1.40 o 
   2   9   2        0.00        0.20      1.13 o 
   3   9   2       30.10       26.85      2.39 o 
   4   9   2      169.44      184.22      5.68 o 
   5   9   2      152.49      166.22      5.53 o 
   6   9   2        5.77        4.87      2.94 o 
   7   9   2       10.49        7.35      3.56 o 
   8   9   2        0.66       -0.05      3.40 o 
   9   9   2        1.36        1.70      3.94 o 
  -8  10   2        0.02        0.51      3.47 o 
  -7  10   2        0.31       -1.22      2.25 o 
  -6  10   2        2.17        2.48      1.98 o 
  -5  10   2      166.13      171.89      8.54 o 
  -4  10   2       77.79       70.89      2.94 o 
  -3  10   2      132.47      121.93      3.46 o 
  -2  10   2       39.57       33.97      1.68 o 
  -1  10   2        2.08        1.05      0.98 o 
   0  10   2      105.97      119.34      3.04 o 
   1  10   2       73.20       78.01      2.58 o 
   2  10   2       10.69       10.58      1.46 o 
   3  10   2       29.42       29.25      2.33 o 
   4  10   2      234.64      258.16      6.97 o 
   5  10   2       16.44       15.02      2.91 o 
   6  10   2       41.74       34.24      3.55 o 
   7  10   2        0.00       -1.15      3.33 o 
   8  10   2        2.62        3.06      3.81 o 
  -8  11   2       33.57       33.48      4.41 o 
  -7  11   2        0.71        0.95      3.39 o 
  -6  11   2        8.86        9.15      2.18 o 
  -5  11   2      158.01      159.82      5.19 o 
  -4  11   2      351.31      343.63      8.25 o 
  -3  11   2       74.52       82.05      4.77 o 
  -2  11   2       10.02        8.43      1.43 o 
  -1  11   2        2.79        1.97      1.18 o 
   0  11   2       50.27       57.34      2.66 o 
   1  11   2        2.99        0.87      1.38 o 
   2  11   2       79.79       87.43      2.88 o 
   3  11   2      184.42      187.76      8.82 o 
   4  11   2        5.14        4.14      2.78 o 
   5  11   2       73.96       83.05      5.19 o 
   6  11   2        2.56        1.35      2.97 o 
   7  11   2        2.28        3.59      3.54 o 
   8  11   2        4.18        2.46      4.24 o 
  -7  12   2        8.16        8.52      3.59 o 
  -6  12   2        1.90        1.19      2.37 o 
  -5  12   2        1.74        1.67      2.07 o 
  -4  12   2       60.17       57.07      2.97 o 
  -3  12   2       47.68       50.12      2.80 o 
  -2  12   2        5.38        3.62      1.84 o 
  -1  12   2      121.51      124.22      2.84 o 
   0  12   2       25.99       34.08      1.99 o 
   1  12   2       38.67       39.79      2.46 o 
   2  12   2        2.51        1.60      1.89 o 
   3  12   2        2.47        3.40      3.84 o 
   4  12   2       11.67        8.74      2.85 o 
   5  12   2       24.96       23.62      3.47 o 
   6  12   2        1.49        0.84      3.49 o 
   7  12   2        0.12        0.15      3.75 o 
  -7  13   2        1.67        1.89      3.63 o 
  -6  13   2        0.03       -0.25      2.55 o 
  -5  13   2        6.65        5.37      2.39 o 
  -4  13   2      119.45      114.32      4.12 o 
  -3  13   2        2.31        1.30      2.16 o 
  -2  13   2       93.07       92.08      4.10 o 
  -1  13   2       59.45       62.62      2.61 o 
   0  13   2       49.12       47.13      2.24 o 
   1  13   2       31.41       28.74      2.67 o 
   2  13   2       47.81       53.47      4.40 o 
   3  13   2       66.52       73.50      4.24 o 
   4  13   2       36.56       32.48      3.70 o 
   5  13   2       16.68       13.36      3.43 o 
   6  13   2        0.01       -0.73      3.75 o 
   7  13   2        0.38        1.47      4.06 o 
  -6  14   2        0.06       -1.34      3.47 o 
  -5  14   2        0.86       -0.60      2.50 o 
  -4  14   2        5.73        2.99      2.68 o 
  -3  14   2        4.57        2.11      2.60 o 
  -2  14   2        6.85        6.56      2.48 o 
  -1  14   2       14.91       19.57      3.61 o 
   0  14   2       79.72       92.41      5.23 o 
   1  14   2        3.21        0.43      2.51 o 
   2  14   2        0.04        0.43      2.44 o 
   3  14   2        9.39        6.87      3.08 o 
   4  14   2        0.94        0.40      3.43 o 
   5  14   2        1.13        0.00      3.88 o 
   6  14   2       17.08       18.38      4.21 o 
  -5  15   2        0.35        0.99      2.89 o 
  -4  15   2        8.96        6.20      2.73 o 
  -3  15   2       11.10        7.47      2.84 o 
  -2  15   2        2.22        1.81      2.67 o 
  -1  15   2        1.36        1.37      3.94 o 
   0  15   2       14.23       14.49      2.77 o 
   1  15   2        3.86        1.11      2.49 o 
   2  15   2        0.01        0.65      3.46 o 
   3  15   2        1.30        0.15      3.16 o 
   4  15   2       23.35       25.76      4.29 o 
   5  15   2        0.04        0.07      4.27 o 
  -4  16   2        1.13        1.23      2.93 o 
  -3  16   2        0.65       -0.17      3.23 o 
  -2  16   2        0.39        0.37      2.93 o 
  -1  16   2        0.05        2.84      4.30 o 
   0  16   2       52.94       65.12      5.30 o 
   1  16   2        6.77        6.60      3.22 o 
   2  16   2       51.00       61.23      4.99 o 
   3  16   2        9.72        6.75      3.66 o 
  -1  17   2        0.42        1.23      5.05 o 
   0  17   2        0.13        0.71      4.72 o 
   1  17   2       15.22       15.36      3.70 o 
 -10   1   3        0.54        2.65      2.94 o 
  -9   1   3       48.82       45.43      3.27 o 
  -8   1   3       62.24       56.76      3.01 o 
  -7   1   3       68.44       68.58      2.51 o 
  -6   1   3       71.37       73.84      1.95 o 
  -5   1   3       41.66       42.54      1.38 o 
  -4   1   3      369.88      376.45      4.37 o 
  -3   1   3        1.18        1.30      0.42 o 
  -2   1   3     1183.27     1113.23     11.78 o 
  -1   1   3     7884.87     7186.03     96.04 o 
   0   1   3     1054.63      992.63     12.05 o 
   1   1   3      279.06      272.50      3.71 o 
   2   1   3       49.74       50.89      1.70 o 
   3   1   3        1.68        2.77      1.00 o 
   4   1   3      554.51      578.55      7.75 o 
   5   1   3        1.73        1.24      1.42 o 
   6   1   3      123.83      137.88      5.74 o 
   7   1   3       83.76       94.75      5.19 o 
   8   1   3       13.36        7.28      3.70 o 
   9   1   3        2.54        1.44      4.30 o 
  10   1   3        1.87        1.57      4.96 o 
 -10   2   3        1.47        2.70      2.97 o 
  -9   2   3       10.85        8.24      2.49 o 
  -8   2   3       73.06       73.86      2.86 o 
  -7   2   3       59.22       72.43      2.56 o 
  -6   2   3        1.22        1.19      1.15 o 
  -5   2   3      200.82      225.23      4.06 o 
  -4   2   3      176.30      179.73      2.85 o 
  -3   2   3       23.40       24.06      0.67 o 
  -2   2   3        1.34        1.73      1.02 o 
  -1   2   3     4588.58     4250.14     48.77 o 
   0   2   3     4836.68     4612.86     61.90 o 
   1   2   3     1369.61     1307.46     15.80 o 
   2   2   3        6.97        7.47      0.94 o 
   3   2   3      870.35      903.32     13.54 o 
   4   2   3       56.69       63.02      2.47 o 
   5   2   3       38.66       47.31      2.48 o 
   6   2   3      221.98      212.65      5.41 o 
   7   2   3      101.45      101.91      5.28 o 
   8   2   3        5.99        4.72      3.49 o 
   9   2   3        6.85        5.64      4.36 o 
  10   2   3        1.42        3.50      7.22 o 
 -10   3   3       13.76       15.95      3.11 o 
  -9   3   3       22.04       25.23      2.75 o 
  -8   3   3       26.25       23.16      2.31 o 
  -7   3   3      107.83      117.88      3.23 o 
  -6   3   3       42.45       43.27      2.18 o 
  -5   3   3       25.72       22.31      1.47 o 
  -4   3   3      303.66      292.37      4.17 o 
  -3   3   3      215.74      229.69      2.92 o 
  -2   3   3      519.86      490.51      5.52 o 
  -1   3   3      406.97      410.64      4.92 o 
   0   3   3      203.51      205.70      2.87 o 
   1   3   3        0.69        0.49      0.62 o 
   2   3   3      296.65      310.63      5.77 o 
   3   3   3      529.39      621.29      9.84 o 
   4   3   3        1.11        1.37      1.40 o 
   5   3   3       36.51       33.26      2.26 o 
   6   3   3      135.37      140.04      6.10 o 
   7   3   3      210.68      235.43      7.97 o 
   8   3   3      136.51      132.36      6.51 o 
   9   3   3        0.76       -1.16      4.20 o 
  10   3   3        2.86        0.54      6.59 o 
 -10   4   3        4.53        5.55      3.64 o 
  -9   4   3       25.32       38.46      6.12 o 
  -8   4   3        0.82        0.92      1.66 o 
  -7   4   3      181.10      206.78      6.97 o 
  -6   4   3       14.13       12.67      1.42 o 
  -5   4   3      242.64      252.53      4.53 o 
  -4   4   3      146.72      151.28      2.63 o 
  -3   4   3      411.36      414.77      4.84 o 
  -2   4   3      166.95      166.73      2.27 o 
  -1   4   3     2271.68     2206.77     20.82 o 
   0   4   3        0.58        0.91      0.59 o 
   1   4   3       88.16       92.06      4.30 o 
   2   4   3       12.17       15.58      0.92 o 
   3   4   3      222.90      228.71      6.58 o 
   4   4   3       76.83       75.76      2.87 o 
   5   4   3       58.61       54.49      2.72 o 
   6   4   3      115.94      116.23      4.79 o 
   7   4   3        0.10        0.00      2.96 o 
   8   4   3        0.39        0.28      3.41 o 
   9   4   3       10.76        7.41      6.13 o 
  10   4   3       11.39       10.66      4.55 o 
 -10   5   3        0.45       -0.77      7.18 o 
  -9   5   3        4.43        3.58      2.47 o 
  -8   5   3        3.60        2.98      2.05 o 
  -7   5   3        4.35        5.47      1.83 o 
  -6   5   3      100.21      103.16      3.26 o 
  -5   5   3       45.35       46.44      2.09 o 
  -4   5   3      122.46      135.81      2.74 o 
  -3   5   3      217.20      224.16      3.57 o 
  -2   5   3      151.25      133.27      2.06 o 
  -1   5   3       99.17      104.05      1.86 o 
   0   5   3      914.91      892.39     10.99 o 
   1   5   3       74.23       82.56      3.41 o 
   2   5   3      538.42      579.40      8.12 o 
   3   5   3      369.24      419.28      6.80 o 
   4   5   3      153.27      183.79      5.27 o 
   5   5   3        6.09        3.70      2.05 o 
   6   5   3        7.49        5.14      2.51 o 
   7   5   3       16.56       20.71      2.81 o 
   8   5   3        4.15        0.99      3.19 o 
   9   5   3        5.09        4.08      3.79 o 
  10   5   3        0.19       -0.43      4.23 o 
 -10   6   3        0.03        1.90      7.35 o 
  -9   6   3        3.34        2.82      2.48 o 
  -8   6   3       12.09       18.60      2.46 o 
  -7   6   3        9.38        7.97      2.00 o 
  -6   6   3       50.93       55.22      2.54 o 
  -5   6   3      181.83      186.33      4.09 o 
  -4   6   3        8.68        9.12      1.14 o 
  -3   6   3       11.01       10.68      1.06 o 
  -2   6   3      454.62      503.56      7.23 o 
  -1   6   3       33.14       33.57      1.00 o 
   0   6   3      860.33      889.56     11.06 o 
   1   6   3       61.77       64.82      1.90 o 
   2   6   3       42.50       40.10      1.45 o 
   3   6   3      200.94      212.19      3.48 o 
   4   6   3       18.56       16.89      1.66 o 
   5   6   3        2.67        1.93      1.74 o 
   6   6   3        3.52        3.67      2.06 o 
   7   6   3       88.45       82.95      5.19 o 
   8   6   3        0.25        0.04      3.43 o 
   9   6   3        5.08        1.65      3.90 o 
  -9   7   3       21.52       18.48      2.81 o 
  -8   7   3       54.45       56.59      3.13 o 
  -7   7   3       17.83       20.45      2.26 o 
  -6   7   3      118.68      115.40      3.52 o 
  -5   7   3       22.19       20.79      1.78 o 
  -4   7   3        0.33       -0.01      0.99 o 
  -3   7   3      192.63      176.64      5.55 o 
  -2   7   3        0.69        0.03      0.87 o 
  -1   7   3      525.50      571.82      6.08 o 
   0   7   3        5.83        4.68      1.32 o 
   1   7   3        0.62       -0.15      0.87 o 
   2   7   3       87.91       95.24      2.28 o 
   3   7   3       19.06       20.44      1.30 o 
   4   7   3        0.93       -0.07      1.54 o 
   5   7   3        0.00       -0.60      1.71 o 
   6   7   3       44.17       41.21      3.86 o 
   7   7   3       97.87       90.52     11.88 o 
   8   7   3        2.82        1.36      3.97 o 
   9   7   3        0.19        0.06      3.67 o 
  -9   8   3        2.19        1.05      3.78 o 
  -8   8   3        1.45       -0.13      2.39 o 
  -7   8   3       36.02       33.82      3.13 o 
  -6   8   3        6.22        7.07      1.96 o 
  -5   8   3        2.79        2.04      1.51 o 
  -4   8   3      276.12      278.77      6.90 o 
  -3   8   3       15.94       13.39      2.94 o 
  -2   8   3        0.10       -0.11      0.97 o 
  -1   8   3        0.41        0.95      0.79 o 
   0   8   3        6.05        3.84      1.07 o 
   1   8   3        7.96        6.16      1.14 o 
   2   8   3        9.50        9.60      1.21 o 
   3   8   3       24.48       30.99      3.18 o 
   4   8   3      154.43      149.10      3.83 o 
   5   8   3       28.80       30.42      2.45 o 
   6   8   3        0.06       -1.25      2.82 o 
   7   8   3        3.50        7.94      3.46 o 
   8   8   3        4.98        5.22      3.49 o 
   9   8   3        0.74        0.47      4.25 o 
  -9   9   3        0.15        1.22      4.04 o 
  -8   9   3       15.61       14.24      2.89 o 
  -7   9   3       17.09       16.77      2.49 o 
  -6   9   3        1.09        1.28      1.86 o 
  -5   9   3        6.42        2.74      1.82 o 
  -4   9   3        1.22        1.99      1.64 o 
  -3   9   3       16.87       15.22      1.43 o 
  -2   9   3        1.43        1.51      1.05 o 
  -1   9   3      244.34      277.73      3.94 o 
   0   9   3        0.23        0.24      1.09 o 
   1   9   3       44.67       62.08      2.35 o 
   2   9   3       71.85       74.20      2.29 o 
   3   9   3       53.40       55.43      2.47 o 
   4   9   3      412.54      449.93     20.00 o 
   5   9   3       23.54       22.57      2.99 o 
   6   9   3        2.61        1.49      2.71 o 
   7   9   3        9.96        6.27      3.35 o 
   8   9   3        2.19        1.20      3.71 o 
  -8  10   3        0.60        0.63      2.78 o 
  -7  10   3        5.34        2.36      2.40 o 
  -6  10   3        0.35        0.36      2.10 o 
  -5  10   3       88.11       91.01      3.39 o 
  -4  10   3      304.37      306.52      6.11 o 
  -3  10   3       46.40       47.15      2.03 o 
  -2  10   3       59.81       61.59      2.19 o 
  -1  10   3        5.28        5.52      1.10 o 
   0  10   3      108.48      109.53      6.76 o 
   1  10   3       37.71       36.42      2.63 o 
   2  10   3       17.16       19.66      1.63 o 
   3  10   3      254.42      254.14      5.29 o 
   4  10   3        0.06        0.81      2.58 o 
   5  10   3        2.57        3.56      2.97 o 
   6  10   3       17.04       21.28      3.55 o 
   7  10   3        3.95        2.92      3.64 o 
   8  10   3        5.83        4.07      4.39 o 
  -8  11   3        3.90        2.86      3.75 o 
  -7  11   3        0.01        0.01      2.56 o 
  -6  11   3        5.88        0.62      2.28 o 
  -5  11   3        4.11        2.56      2.15 o 
  -4  11   3      115.24      103.31      3.63 o 
  -3  11   3      170.88      158.61      3.63 o 
  -2  11   3      114.22      117.89      4.85 o 
  -1  11   3       13.47       15.76      1.64 o 
   0  11   3        0.50       -0.36      1.37 o 
   1  11   3       53.87       57.87      3.13 o 
   2  11   3       35.28       39.49      1.99 o 
   3  11   3        4.34        0.91      2.51 o 
   4  11   3       16.85       13.77      3.01 o 
   5  11   3        9.84        5.99      2.96 o 
   6  11   3        0.05        0.34      3.38 o 
   7  11   3        8.23        5.50      4.11 o 
   8  11   3        0.01        1.12      4.11 o 
  -7  12   3        3.91        0.71      2.72 o 
  -6  12   3        6.74        5.91      2.53 o 
  -5  12   3       67.25       71.29      5.02 o 
  -4  12   3       10.15        7.75      2.16 o 
  -3  12   3       14.48       11.63      2.51 o 
  -2  12   3        0.60        0.21      1.44 o 
  -1  12   3       15.19       10.79      1.65 o 
   0  12   3        1.37        2.40      1.60 o 
   1  12   3       21.15       22.34      1.89 o 
   2  12   3       25.01       22.84      2.93 o 
   3  12   3      408.18      442.30     10.15 o 
   4  12   3        2.43       -0.12      2.87 o 
   5  12   3       64.17       71.20      4.72 o 
   6  12   3        0.07        0.54      3.66 o 
   7  12   3        2.84        1.58      4.08 o 
  -7  13   3        4.67        4.62      2.90 o 
  -6  13   3        0.85        0.34      2.67 o 
  -5  13   3        0.00        0.66      2.41 o 
  -4  13   3      119.18      124.20      4.49 o 
  -3  13   3        5.42        4.43      2.17 o 
  -2  13   3       16.07       16.05      1.97 o 
  -1  13   3       32.04       40.68      4.67 o 
   0  13   3       45.85       44.00      3.75 o 
   1  13   3       30.91       25.53      2.12 o 
   2  13   3       31.60       28.68      3.47 o 
   3  13   3       52.29       52.42      3.99 o 
   4  13   3        6.06        3.66      3.45 o 
   5  13   3       25.61       26.20      3.93 o 
   6  13   3        0.04       -1.18      3.91 o 
  -6  14   3        0.32        1.12      2.85 o 
  -5  14   3        6.32        4.57      2.65 o 
  -4  14   3        0.19        0.26      2.40 o 
  -3  14   3        0.83        0.74      2.48 o 
  -2  14   3       28.12       28.14      2.91 o 
  -1  14   3       40.11       39.85      4.80 o 
   0  14   3       12.89       12.70      2.15 o 
   1  14   3       81.39       91.07      4.79 o 
   2  14   3        1.27       -0.45      2.96 o 
   3  14   3        0.29        0.32      3.20 o 
   4  14   3        6.91        3.77      3.56 o 
   5  14   3        1.05        2.21      3.59 o 
  -5  15   3        2.60        1.06      2.99 o 
  -4  15   3        1.06        1.28      2.77 o 
  -3  15   3        1.54        0.37      2.78 o 
  -2  15   3       13.89       14.94      4.17 o 
  -1  15   3       21.03       16.23      2.93 o 
   0  15   3        7.37        6.76      2.99 o 
   1  15   3       30.37       31.27      3.82 o 
   2  15   3        9.25       11.43      3.50 o 
   3  15   3        5.11        3.38      3.64 o 
   4  15   3        2.69       -1.11      3.99 o 
  -3  16   3        3.64        3.59      2.96 o 
  -2  16   3        2.66        2.76      4.67 o 
  -1  16   3        0.63        1.70      4.56 o 
   0  16   3        0.26        1.78      4.53 o 
   1  16   3        0.22        0.53      3.55 o 
   2  16   3        0.73       -1.05      3.96 o 
   3  16   3        3.49        2.15      3.98 o 
 -10   0   4        0.37        0.83      4.38 o 
  -9   0   4      140.57      166.08      7.56 o 
  -8   0   4       86.46       93.15      5.35 o 
  -7   0   4        6.39        4.22      2.70 o 
  -6   0   4        4.20        5.66      2.40 o 
  -5   0   4        5.93        5.90      1.02 o 
  -4   0   4       44.54       37.83      1.66 o 
  -3   0   4     1109.47     1089.30     17.62 o 
  -2   0   4       25.12       24.19      1.30 o 
  -1   0   4     3280.32     3087.50     51.59 o 
   0   0   4        2.99        3.07      0.78 o 
   1   0   4        0.15        0.54      0.72 o 
   2   0   4      496.30      524.07      9.67 o 
   3   0   4      303.24      312.62     14.89 o 
   4   0   4      150.26      166.75      9.24 o 
   5   0   4      110.19      101.68      6.66 o 
   6   0   4      200.46      219.34     10.64 o 
   7   0   4      175.91      192.25     10.51 o 
   8   0   4       94.96      112.44      8.99 o 
   9   0   4        2.52        7.61      6.59 o 
  10   0   4       19.03       13.50      6.94 o 
 -10   1   4        5.43        4.71      3.12 o 
  -9   1   4       15.81       19.06      2.69 o 
  -8   1   4       38.79       43.55      2.92 o 
  -7   1   4       71.64       75.58      3.42 o 
  -6   1   4       62.84       71.02      3.07 o 
  -5   1   4      156.90      161.28      3.24 o 
  -4   1   4      107.62      104.55      1.56 o 
  -3   1   4       76.05       75.32      1.15 o 
  -2   1   4       22.39       17.36      1.72 o 
  -1   1   4     2603.47     2403.91     69.04 o 
   0   1   4      127.96      135.01      3.00 o 
   1   1   4     1132.29     1125.93     13.79 o 
   2   1   4       20.00       19.44      0.81 o 
   3   1   4        7.96       10.12      1.49 o 
   4   1   4       36.27       42.15      2.05 o 
   5   1   4        0.08        0.38      2.19 o 
   6   1   4      148.71      159.45      6.28 o 
   7   1   4       70.65       79.77      7.15 o 
   8   1   4        4.68        3.17      3.74 o 
   9   1   4        8.63        4.45      4.06 o 
  10   1   4        6.02        8.75      4.92 o 
 -10   2   4       23.03       29.00      3.40 o 
  -9   2   4       31.16       31.10      3.07 o 
  -8   2   4        7.58        7.92      2.24 o 
  -7   2   4        0.06       -0.32      1.76 o 
  -6   2   4        2.59        2.28      1.29 o 
  -5   2   4       49.80       51.24      1.67 o 
  -4   2   4       79.48       84.19      1.59 o 
  -3   2   4      356.17      355.11      4.25 o 
  -2   2   4      604.00      623.50      7.94 o 
  -1   2   4      499.69      433.01     24.20 o 
   0   2   4      562.31      542.65      7.02 o 
   1   2   4      305.58      312.64      4.36 o 
   2   2   4      200.30      195.85      3.89 o 
   3   2   4      951.07     1030.23     15.40 o 
   4   2   4       42.66       47.67      2.51 o 
   5   2   4       22.86       24.44      2.15 o 
   6   2   4       79.11       83.69      4.80 o 
   7   2   4        0.55        0.74      3.20 o 
   8   2   4        0.52        0.16      3.40 o 
   9   2   4        0.16       -0.25      4.62 o 
  10   2   4        1.45        1.05      5.08 o 
 -10   3   4        2.55        3.53      3.03 o 
  -9   3   4        3.37        1.43      2.68 o 
  -8   3   4       85.96      101.20      6.64 o 
  -7   3   4       50.06       62.53      3.17 o 
  -6   3   4       14.67       15.05      1.58 o 
  -5   3   4       52.55       52.85      2.38 o 
  -4   3   4      144.03      152.33      2.31 o 
  -3   3   4        2.49        1.46      0.57 o 
  -2   3   4      619.97      623.86      6.98 o 
  -1   3   4      287.53      316.50      4.12 o 
   0   3   4       10.22        9.05      1.74 o 
   1   3   4       17.52       20.69      1.10 o 
   2   3   4       19.02       21.90      1.07 o 
   3   3   4       43.23       57.41      2.31 o 
   4   3   4       54.46       64.87      2.70 o 
   5   3   4       13.81       18.52      2.13 o 
   6   3   4       61.63       63.96      4.14 o 
   7   3   4      193.87      193.95      7.38 o 
   8   3   4        0.01       -0.20      3.59 o 
   9   3   4        3.79        2.32      4.14 o 
  10   3   4        1.08       -0.06      7.88 o 
 -10   4   4        0.13        0.09      2.83 o 
  -9   4   4        2.62        1.40      2.72 o 
  -8   4   4      259.35      282.45      7.86 o 
  -7   4   4       28.94       30.87      2.01 o 
  -6   4   4       20.43       19.68      1.67 o 
  -5   4   4       25.43       23.19      1.31 o 
  -4   4   4       34.48       34.12      1.31 o 
  -3   4   4       76.81       74.29      1.48 o 
  -2   4   4     1167.08     1122.98     12.12 o 
  -1   4   4      496.34      522.68      5.95 o 
   0   4   4      310.25      310.44      5.37 o 
   1   4   4        5.57        5.14      0.94 o 
   2   4   4      540.24      575.88      7.70 o 
   3   4   4       63.68       67.98      2.59 o 
   4   4   4       84.37       81.03      3.07 o 
   5   4   4       12.97       17.09      3.54 o 
   6   4   4       10.22       11.58      3.21 o 
   7   4   4      137.45      121.95      6.18 o 
   8   4   4        5.73        6.20      4.09 o 
   9   4   4        0.25        1.24      6.42 o 
  10   4   4        0.04       -0.06      7.96 o 
 -10   5   4        0.91        0.99      3.58 o 
  -9   5   4        6.71        8.83      3.55 o 
  -8   5   4       15.57       16.65      2.01 o 
  -7   5   4        0.12        0.90      1.65 o 
  -6   5   4        0.73        1.72      1.41 o 
  -5   5   4      171.18      180.17      3.30 o 
  -4   5   4        0.18        1.33      0.90 o 
  -3   5   4       99.89      101.38      2.72 o 
  -2   5   4      162.36      174.01      2.63 o 
  -1   5   4      228.68      242.91      3.30 o 
   0   5   4       15.24       14.56      0.96 o 
   1   5   4       22.68       26.86      1.30 o 
   2   5   4      276.56      282.92      3.90 o 
   3   5   4        7.04        7.39      1.54 o 
   4   5   4      165.52      191.49      4.72 o 
   5   5   4       33.77       32.41      3.41 o 
   6   5   4      110.62      120.37      5.78 o 
   7   5   4       51.85       32.43      4.15 o 
   8   5   4        2.80        2.11      3.85 o 
   9   5   4        0.02        0.23      3.99 o 
  -9   6   4       17.39       13.61      3.76 o 
  -8   6   4       19.63       21.21      2.66 o 
  -7   6   4      110.31      112.08      3.72 o 
  -6   6   4        0.37        0.87      1.67 o 
  -5   6   4        2.98        3.25      1.21 o 
  -4   6   4       26.71       25.78      1.47 o 
  -3   6   4       68.50       77.64      2.08 o 
  -2   6   4      488.89      491.80      7.53 o 
  -1   6   4      753.78      826.82     10.70 o 
   0   6   4        6.61        4.16      0.91 o 
   1   6   4      112.98      108.93      3.42 o 
   2   6   4        0.48        0.50      0.91 o 
   3   6   4      123.61      120.04      4.79 o 
   4   6   4       99.88      111.55      3.25 o 
   5   6   4        5.87        3.88      1.70 o 
   6   6   4       10.62       10.29      2.19 o 
   7   6   4        5.73        2.16      2.60 o 
   8   6   4        3.64        0.30      3.66 o 
   9   6   4        0.81       -0.98      3.81 o 
  -9   7   4        0.11       -0.91      3.51 o 
  -8   7   4        3.25        1.70      2.32 o 
  -7   7   4       18.67       16.30      2.37 o 
  -6   7   4       51.56       57.21      2.75 o 
  -5   7   4        8.60        8.46      1.42 o 
  -4   7   4      139.97      137.02      3.03 o 
  -3   7   4       18.92       21.74      1.42 o 
  -2   7   4        0.25       -0.08      0.95 o 
  -1   7   4       95.05      101.05      2.19 o 
   0   7   4      108.22      111.73      2.29 o 
   1   7   4      149.81      160.27     12.29 o 
   2   7   4       39.41       38.15      1.53 o 
   3   7   4       28.74       34.78      1.86 o 
   4   7   4      279.56      287.14      6.08 o 
   5   7   4       26.79       24.81      2.17 o 
   6   7   4       41.51       40.83      2.72 o 
   7   7   4        8.74        5.74      3.71 o 
   8   7   4        0.76        0.64      3.75 o 
   9   7   4        2.44        1.39      3.93 o 
  -9   8   4        2.32        0.47      2.93 o 
  -8   8   4        0.20        0.40      2.49 o 
  -7   8   4       20.28       17.71      2.93 o 
  -6   8   4       53.75       53.20      2.94 o 
  -5   8   4       78.05       74.92      2.61 o 
  -4   8   4        6.53        3.81      1.31 o 
  -3   8   4        3.12        2.30      1.20 o 
  -2   8   4        2.51        2.01      1.15 o 
  -1   8   4      210.13      211.94      7.39 o 
   0   8   4        0.57        0.24      1.01 o 
   1   8   4      207.54      240.09      4.33 o 
   2   8   4        0.55       -0.19      1.23 o 
   3   8   4        0.03       -0.16      1.40 o 
   4   8   4      253.02      262.03      5.08 o 
   5   8   4       23.03       21.24      2.31 o 
   6   8   4        3.88        1.13      2.53 o 
   7   8   4        4.27        2.59      3.09 o 
   8   8   4        0.08       -1.26      4.08 o 
   9   8   4        3.03        1.83      4.26 o 
  -8   9   4       35.24       39.90      3.30 o 
  -7   9   4       25.64       19.89      2.67 o 
  -6   9   4       54.08       57.26      2.94 o 
  -5   9   4       13.71       12.16      1.97 o 
  -4   9   4       30.89       32.66      1.91 o 
  -3   9   4       48.58       45.71      1.96 o 
  -2   9   4        0.15       -0.27      1.11 o 
  -1   9   4       63.11       65.11      2.71 o 
   0   9   4       43.57       46.79      1.89 o 
   1   9   4        7.23        5.74      1.27 o 
   2   9   4       42.87       40.64      2.25 o 
   3   9   4      294.40      292.35      6.21 o 
   4   9   4       34.63       30.36      6.42 o 
   5   9   4       15.50       17.45      3.21 o 
   6   9   4        2.54        1.23      2.84 o 
   7   9   4        5.49        4.89      3.19 o 
   8   9   4        0.03       -2.13      4.25 o 
  -8  10   4        0.54        1.66      2.89 o 
  -7  10   4        0.33       -0.34      2.50 o 
  -6  10   4        0.83        1.79      2.15 o 
  -5  10   4        0.63        0.18      1.96 o 
  -4  10   4      167.19      189.96      4.03 o 
  -3  10   4       21.60       17.65      2.13 o 
  -2  10   4        1.59        2.05      1.33 o 
  -1  10   4        4.33        4.93      1.40 o 
   0  10   4        6.09        4.48      1.42 o 
   1  10   4      125.75      133.51      3.01 o 
   2  10   4        2.85        3.78      1.62 o 
   3  10   4      201.54      211.41      7.81 o 
   4  10   4       90.55       95.96      3.96 o 
   5  10   4        1.59        2.95      2.98 o 
   6  10   4        0.29        0.11      3.04 o 
   7  10   4        9.37        6.82      3.50 o 
   8  10   4        0.35       -0.05      4.26 o 
  -7  11   4        0.79        2.03      2.63 o 
  -6  11   4        7.41        3.92      2.23 o 
  -5  11   4      182.42      186.12      5.72 o 
  -4  11   4       15.56       14.62      1.82 o 
  -3  11   4       16.44       15.99      1.76 o 
  -2  11   4       33.59       32.51      1.96 o 
  -1  11   4       33.96       36.72      2.78 o 
   0  11   4      368.78      349.30      8.21 o 
   1  11   4       11.75       12.84      1.65 o 
   2  11   4       36.89       34.32      2.37 o 
   3  11   4      122.37      133.92      4.08 o 
   4  11   4        1.16        0.75      2.78 o 
   5  11   4      127.71      140.99      6.18 o 
   6  11   4        5.07        6.49      3.89 o 
   7  11   4        1.06       -1.86      3.82 o 
  -7  12   4        1.04        1.55      2.81 o 
  -6  12   4        0.05       -0.14      2.50 o 
  -5  12   4        7.46        9.60      2.45 o 
  -4  12   4        0.01       -0.05      2.05 o 
  -3  12   4        4.08        3.56      1.67 o 
  -2  12   4       24.95       24.67      1.97 o 
  -1  12   4       17.41       19.42      2.31 o 
   0  12   4        5.41        3.61      1.69 o 
   1  12   4       28.87       30.11      2.79 o 
   2  12   4        5.52        8.79      2.06 o 
   3  12   4        6.54        7.66      2.98 o 
   4  12   4       30.76       30.51      4.47 o 
   5  12   4        0.02       -0.85      3.21 o 
   6  12   4        2.73        1.26      3.83 o 
   7  12   4        1.79        0.18      4.59 o 
  -6  13   4        2.87        2.90      2.94 o 
  -5  13   4       46.39       50.51      3.78 o 
  -4  13   4       17.48       15.36      2.77 o 
  -3  13   4        8.87        5.06      1.91 o 
  -2  13   4        7.06        6.91      2.37 o 
  -1  13   4        2.11        1.96      2.26 o 
   0  13   4        0.24        2.98      2.19 o 
   1  13   4        6.43        7.53      2.15 o 
   2  13   4       20.95       21.63      3.29 o 
   3  13   4        5.35        5.22      3.31 o 
   4  13   4        1.00        1.50      3.59 o 
   5  13   4       17.32       15.26      3.94 o 
   6  13   4        0.29        1.44      4.18 o 
  -5  14   4       10.93        8.31      2.90 o 
  -4  14   4       14.52       11.19      2.81 o 
  -3  14   4       11.59       12.21      2.21 o 
  -2  14   4        0.19        0.60      2.42 o 
  -1  14   4       92.87       98.11      4.04 o 
   0  14   4        1.55        2.05      2.40 o 
   1  14   4       21.39       24.44      3.39 o 
   2  14   4        0.32        1.51      3.15 o 
   3  14   4       13.04       11.38      3.78 o 
   4  14   4        2.46        1.86      3.61 o 
   5  14   4        8.32        9.67      4.47 o 
  -4  15   4       18.31       19.27      3.37 o 
  -3  15   4        0.12       -0.97      2.83 o 
  -2  15   4        1.03        0.27      2.72 o 
  -1  15   4        1.87        3.64      2.72 o 
   0  15   4        3.74        2.40      4.74 o 
   1  15   4        0.35        1.06      5.26 o 
   2  15   4       15.08       13.39      3.48 o 
   3  15   4       48.99       40.04      4.66 o 
   4  15   4       11.63       11.52      4.26 o 
  -2  16   4        3.36        0.58      4.28 o 
  -1  16   4        8.92        8.65      3.11 o 
   0  16   4        0.01       -0.27      5.93 o 
   1  16   4       11.64        8.19      6.34 o 
   2  16   4        1.33       -0.19      3.55 o 
 -10   1   5        0.49        1.78      3.09 o 
  -9   1   5       73.20       71.86      4.15 o 
  -8   1   5        2.86        5.58      2.34 o 
  -7   1   5        0.28        0.26      1.75 o 
  -6   1   5       10.50        9.16      1.91 o 
  -5   1   5      153.60      162.00      8.32 o 
  -4   1   5      267.42      276.93      4.10 o 
  -3   1   5       42.31       41.39      1.41 o 
  -2   1   5      845.67      841.26     29.14 o 
  -1   1   5      353.52      333.05      4.73 o 
   0   1   5      865.83      868.69     11.27 o 
   1   1   5       58.03       61.25      1.57 o 
   2   1   5      142.37      153.41      3.18 o 
   3   1   5      686.67      675.11     10.63 o 
   4   1   5       17.51       21.08      2.70 o 
   5   1   5       32.55       27.31      3.21 o 
   6   1   5       54.33       52.10      4.29 o 
   7   1   5       20.41       26.74      3.95 o 
   8   1   5        6.99        8.51      4.19 o 
   9   1   5       12.73       14.43      4.66 o 
 -10   2   5        0.14        0.29      3.08 o 
  -9   2   5       19.31       22.56      3.10 o 
  -8   2   5       32.01       31.69      3.05 o 
  -7   2   5      175.78      182.25      5.34 o 
  -6   2   5        4.87        3.90      1.35 o 
  -5   2   5       73.48       82.80      1.78 o 
  -4   2   5       80.79       92.97      1.77 o 
  -3   2   5       54.03       51.05      1.50 o 
  -2   2   5      492.74      527.10      8.46 o 
  -1   2   5     1137.01     1065.81     15.12 o 
   0   2   5        1.47        1.08      0.71 o 
   1   2   5       72.35       69.55      1.67 o 
   2   2   5      104.22      125.76      2.30 o 
   3   2   5      171.03      169.46      3.84 o 
   4   2   5       48.64       55.60      2.51 o 
   5   2   5        0.54       -0.17      2.47 o 
   6   2   5      327.53      367.42     29.08 o 
   7   2   5        3.27        0.89      3.40 o 
   8   2   5        3.60        0.29      4.23 o 
   9   2   5        0.76        0.27      4.96 o 
 -10   3   5        3.89        4.90      3.45 o 
  -9   3   5        1.36        1.41      2.67 o 
  -8   3   5        7.83        6.94      2.42 o 
  -7   3   5        1.14        0.85      1.90 o 
  -6   3   5        2.17        2.62      1.40 o 
  -5   3   5        0.16        0.57      1.00 o 
  -4   3   5       11.72       12.29      0.88 o 
  -3   3   5      163.92      167.74      2.56 o 
  -2   3   5      602.98      587.04      7.72 o 
  -1   3   5      550.81      517.80      6.92 o 
   0   3   5     1270.31     1272.25     29.47 o 
   1   3   5       13.18       13.37      0.93 o 
   2   3   5      113.57      135.28      2.64 o 
   3   3   5       17.28       20.33      1.73 o 
   4   3   5       53.97       53.88      2.64 o 
   5   3   5       12.31       12.14      4.34 o 
   6   3   5        0.15       -0.49      2.92 o 
   7   3   5      121.27      121.72      6.19 o 
   8   3   5       23.56       31.01      5.22 o 
   9   3   5        0.33       -0.97      4.54 o 
 -10   4   5        0.08       -0.98      3.21 o 
  -9   4   5        1.93        1.56      2.61 o 
  -8   4   5        0.07        0.27      2.47 o 
  -7   4   5       61.22       66.10      3.42 o 
  -6   4   5       47.10       49.31      1.87 o 
  -5   4   5      109.41      111.72      2.89 o 
  -4   4   5        9.08       10.50      1.06 o 
  -3   4   5       68.89       59.52      1.63 o 
  -2   4   5       57.45       52.69      1.66 o 
  -1   4   5      602.56      603.95      6.90 o 
   0   4   5       17.27       12.15      1.58 o 
   1   4   5       90.97       87.42      2.28 o 
   2   4   5      461.17      487.65      8.26 o 
   3   4   5      109.42      108.48      3.27 o 
   4   4   5       70.51       75.21      3.02 o 
   5   4   5      141.29      152.26      8.47 o 
   6   4   5      219.83      219.30     11.70 o 
   7   4   5        0.62       -0.81      3.20 o 
   8   4   5        8.13        6.92      4.37 o 
   9   4   5        3.12        3.49      4.97 o 
  -9   5   5       13.13       11.30      2.80 o 
  -8   5   5       53.19       58.90      3.51 o 
  -7   5   5        0.63        1.00      2.10 o 
  -6   5   5        2.37        1.60      1.28 o 
  -5   5   5       22.32       22.18      1.40 o 
  -4   5   5        1.79        1.74      0.97 o 
  -3   5   5      354.10      385.26      5.42 o 
  -2   5   5       27.97       23.28      1.21 o 
  -1   5   5      164.01      167.12      3.62 o 
   0   5   5      276.28      308.12      4.51 o 
   1   5   5        0.13       -0.14      0.91 o 
   2   5   5      147.79      156.39      3.92 o 
   3   5   5       72.30       75.16      3.13 o 
   4   5   5        0.58        0.63      1.71 o 
   5   5   5       14.83       11.31      2.32 o 
   6   5   5        6.82        7.50      3.19 o 
   7   5   5       58.77       49.92      4.79 o 
   8   5   5       13.68        8.23      4.44 o 
   9   5   5        0.29       -0.22      7.13 o 
  -9   6   5        3.01        0.37      3.74 o 
  -8   6   5        7.68        6.40      3.46 o 
  -7   6   5       14.85       12.40      2.22 o 
  -6   6   5        1.77        0.65      1.26 o 
  -5   6   5        0.47        0.31      1.15 o 
  -4   6   5       66.10       69.27      2.44 o 
  -3   6   5       21.58       20.17      1.36 o 
  -2   6   5      108.56      118.02      3.19 o 
  -1   6   5      847.97      913.56     13.39 o 
   0   6   5        6.38        3.68      0.99 o 
   1   6   5        7.86        6.20      1.13 o 
   2   6   5       26.81       27.23      1.66 o 
   3   6   5      101.92      103.95      2.91 o 
   4   6   5        0.06        0.76      1.51 o 
   5   6   5        0.52        0.81      1.85 o 
   6   6   5       23.61       22.87      3.61 o 
   7   6   5        0.80        1.69      2.74 o 
   8   6   5       14.81       10.00      4.22 o 
   9   6   5        0.02       -0.91      4.46 o 
  -9   7   5       25.81       30.51      4.51 o 
  -8   7   5        1.43        0.80      3.29 o 
  -7   7   5        1.95        0.54      2.23 o 
  -6   7   5        0.44        0.65      1.82 o 
  -5   7   5       53.65       57.63      2.24 o 
  -4   7   5      117.89      120.79      2.92 o 
  -3   7   5       13.06       14.42      1.40 o 
  -2   7   5        6.48        3.49      1.37 o 
  -1   7   5       12.54       10.92      1.35 o 
   0   7   5       37.93       41.41      1.57 o 
   1   7   5       59.30       56.68      4.10 o 
   2   7   5      114.79      114.37      2.91 o 
   3   7   5       39.21       43.12      2.19 o 
   4   7   5        7.31        6.80      1.82 o 
   5   7   5       11.84        8.01      2.05 o 
   6   7   5       91.66       92.30      4.47 o 
   7   7   5        8.66       10.13      3.17 o 
   8   7   5        1.51        1.65      4.10 o 
  -8   8   5        0.03       -0.48      3.09 o 
  -7   8   5        1.37        1.47      2.29 o 
  -6   8   5       10.82        9.49      2.12 o 
  -5   8   5      168.07      175.51      3.82 o 
  -4   8   5      157.24      166.81      3.58 o 
  -3   8   5        0.05        0.27      1.23 o 
  -2   8   5        1.79        0.40      1.43 o 
  -1   8   5       39.29       36.84      2.21 o 
   0   8   5        0.49        0.77      1.11 o 
   1   8   5        0.09       -0.38      1.16 o 
   2   8   5       94.62       90.68      6.36 o 
   3   8   5      112.89      119.47      3.35 o 
   4   8   5       17.41       18.53      2.08 o 
   5   8   5        0.10        0.54      2.12 o 
   6   8   5        2.44        1.37      2.50 o 
   7   8   5        5.12        5.58      4.23 o 
   8   8   5        3.14        2.97      4.48 o 
  -8   9   5        0.51       -0.42      2.87 o 
  -7   9   5        1.71        1.56      2.53 o 
  -6   9   5       32.63       36.14      5.27 o 
  -5   9   5       75.53       79.51      2.85 o 
  -4   9   5       56.45       56.31      2.65 o 
  -3   9   5       27.65       26.18      1.77 o 
  -2   9   5       58.21       55.82      3.62 o 
  -1   9   5      103.28      104.98      6.43 o 
   0   9   5        0.00        0.17      1.32 o 
   1   9   5       22.14       21.77      1.83 o 
   2   9   5       14.27       12.00      1.73 o 
   3   9   5       61.36       63.88      2.61 o 
   4   9   5        8.36        6.64      2.06 o 
   5   9   5        4.54        4.20      2.28 o 
   6   9   5        0.08       -0.32      3.08 o 
   7   9   5        0.13        0.36      4.27 o 
   8   9   5        5.92        4.39      4.86 o 
  -8  10   5       20.93       18.93      3.40 o 
  -7  10   5        3.81        1.54      2.45 o 
  -6  10   5        0.76        1.21      2.17 o 
  -5  10   5       37.27       39.67      2.28 o 
  -4  10   5       12.43        8.74      2.02 o 
  -3  10   5       47.83       45.77      2.20 o 
  -2  10   5        0.32        0.22      1.68 o 
  -1  10   5       38.81       41.94      2.49 o 
   0  10   5       90.46       94.34      5.04 o 
   1  10   5       84.91       85.54      5.06 o 
   2  10   5       84.74       87.55      3.39 o 
   3  10   5       22.12       24.09      2.29 o 
   4  10   5        2.69        3.03      2.18 o 
   5  10   5        5.64        4.84      3.02 o 
   6  10   5        4.19        2.79      3.16 o 
   7  10   5        8.43       11.58      4.33 o 
  -7  11   5        5.37        5.86      2.68 o 
  -6  11   5        0.51        0.09      2.56 o 
  -5  11   5        5.44        5.94      1.98 o 
  -4  11   5       36.75       35.85      2.21 o 
  -3  11   5        1.50        1.90      1.56 o 
  -2  11   5       25.26       24.44      2.27 o 
  -1  11   5       23.42       25.24      2.40 o 
   0  11   5        8.09        7.48      1.97 o 
   1  11   5       22.18       20.22      4.48 o 
   2  11   5       19.98       27.06      2.20 o 
   3  11   5        3.00        2.16      2.04 o 
   4  11   5       12.66       15.69      3.18 o 
   5  11   5        0.29       -0.75      3.08 o 
   6  11   5        4.27        5.15      3.74 o 
   7  11   5        0.11        1.07      4.74 o 
  -6  12   5        9.58        6.35      2.70 o 
  -5  12   5      112.57      114.06      4.40 o 
  -4  12   5       19.53       18.61      2.11 o 
  -3  12   5        0.68       -0.03      1.74 o 
  -2  12   5       31.49       32.69      2.69 o 
  -1  12   5        6.90        8.73      2.33 o 
   0  12   5      119.08      111.82      4.66 o 
   1  12   5       23.62       24.10      6.93 o 
   2  12   5       47.36       50.96      3.65 o 
   3  12   5        4.21        4.33      2.26 o 
   4  12   5       18.82       20.45      3.31 o 
   5  12   5        8.24        7.95      3.39 o 
   6  12   5        0.35        1.38      3.72 o 
  -6  13   5        0.51        1.34      2.76 o 
  -5  13   5       41.80       46.30      3.42 o 
  -4  13   5        4.99        3.46      2.03 o 
  -3  13   5        4.24        2.07      2.45 o 
  -2  13   5        0.51        0.37      2.29 o 
  -1  13   5        3.69        2.25      2.22 o 
   0  13   5       26.39       25.50      2.92 o 
   1  13   5        0.02        0.10      2.59 o 
   2  13   5        9.94       16.58      3.04 o 
   3  13   5       33.74       34.62      4.08 o 
   4  13   5        1.51        2.44      3.55 o 
   5  13   5        0.26        0.41      3.76 o 
  -5  14   5        2.40        1.87      3.08 o 
  -4  14   5       45.78       46.39      3.51 o 
  -3  14   5       10.76       11.52      2.68 o 
  -2  14   5       14.88       17.79      2.87 o 
  -1  14   5       12.37       11.29      2.74 o 
   0  14   5        0.00       -0.73      2.72 o 
   1  14   5        0.66       -0.72      2.95 o 
   2  14   5        4.18        1.61      4.73 o 
   3  14   5       78.29       84.85     16.17 o 
   4  14   5       14.28       17.09      4.41 o 
  -3  15   5        0.39        0.39      2.68 o 
  -2  15   5        0.31        1.35      2.98 o 
  -1  15   5        2.39        0.85      3.13 o 
   0  15   5        0.14        0.88      3.16 o 
   1  15   5        1.83        1.52      5.42 o 
   2  15   5        2.86        1.78      5.84 o 
   3  15   5        9.66       10.67      4.05 o 
  -9   0   6       14.89       16.75      4.71 o 
  -8   0   6       85.59       99.45      6.47 o 
  -7   0   6        0.72        0.93      2.79 o 
  -6   0   6       32.48       28.50      4.25 o 
  -5   0   6       30.18       30.02      4.38 o 
  -3   0   6      525.94      506.96      9.81 o 
  -2   0   6      645.03      682.20     19.94 o 
  -1   0   6       73.10       67.64      2.64 o 
   0   0   6      420.50      454.87      8.93 o 
   1   0   6      231.81      235.69      9.37 o 
   2   0   6       53.81       51.87      4.10 o 
   3   0   6       67.18       67.78      5.22 o 
   4   0   6       15.52       16.17      3.86 o 
   5   0   6      460.60      470.73     16.56 o 
   6   0   6      108.75      119.40      8.95 o 
   7   0   6       86.13       90.91      7.98 o 
   8   0   6       25.65       28.18      7.37 o 
   9   0   6       17.99        9.49      7.75 o 
  -9   1   6        3.01        1.47      2.83 o 
  -8   1   6        0.12       -0.03      2.40 o 
  -7   1   6       14.97       16.71      2.44 o 
  -6   1   6        1.50        1.01      1.37 o 
  -5   1   6       47.80       48.19      1.76 o 
  -4   1   6      113.43      121.54      2.98 o 
  -3   1   6        4.42        2.67      0.98 o 
  -2   1   6       88.19       77.78      4.80 o 
  -1   1   6      350.99      336.80      5.43 o 
   0   1   6      196.52      197.88      3.31 o 
   1   1   6       61.17       58.76      1.66 o 
   2   1   6       90.27      106.94      2.88 o 
   3   1   6       81.35       85.36      5.35 o 
   4   1   6      198.55      205.35      6.71 o 
   5   1   6        2.40        1.01      2.88 o 
   6   1   6       47.10       55.12      4.61 o 
   7   1   6        2.73        1.61      3.45 o 
   8   1   6       20.15       14.37      4.53 o 
   9   1   6        2.58        4.51      4.72 o 
  -9   2   6       40.95       49.84      3.76 o 
  -8   2   6       70.70       86.21      4.32 o 
  -7   2   6        9.23        8.39      2.21 o 
  -6   2   6        5.09        3.11      1.48 o 
  -5   2   6       26.97       25.41      1.69 o 
  -4   2   6       12.75       12.29      1.13 o 
  -3   2   6       68.06       71.72      1.98 o 
  -2   2   6        0.78        2.02      0.93 o 
  -1   2   6     1046.47      973.22     22.90 o 
   0   2   6      375.05      368.21      5.32 o 
   1   2   6        1.39        1.71      0.85 o 
   2   2   6        1.65        2.99      1.25 o 
   3   2   6        1.53        1.99      1.38 o 
   4   2   6       11.95       12.43      2.70 o 
   5   2   6       67.80       59.96      4.44 o 
   6   2   6       42.89       53.52      4.70 o 
   7   2   6        6.00        3.08      3.98 o 
   8   2   6        0.81        0.51      3.99 o 
   9   2   6        1.01        1.21      4.87 o 
  -9   3   6       56.02       60.91      4.25 o 
  -8   3   6        3.15        2.18      2.43 o 
  -7   3   6       11.73       12.35      3.93 o 
  -6   3   6       19.26       19.88      1.88 o 
  -5   3   6        8.95        9.00      1.44 o 
  -4   3   6       60.70       62.99      1.90 o 
  -3   3   6       13.37       12.36      1.10 o 
  -2   3   6       64.20       64.09      1.89 o 
  -1   3   6      189.76      153.34     13.24 o 
   0   3   6       51.77       51.70      1.69 o 
   1   3   6       43.78       50.06      1.80 o 
   2   3   6       68.39       69.63      2.55 o 
   3   3   6       16.71       18.73      1.82 o 
   4   3   6        0.16       -0.90      2.42 o 
   5   3   6        9.27        7.03      3.11 o 
   6   3   6      266.33      264.99     13.55 o 
   7   3   6        1.45        2.26      3.98 o 
   8   3   6       11.31        4.45      4.34 o 
   9   3   6        2.35        1.65      4.96 o 
  -9   4   6       14.53       15.65      3.62 o 
  -8   4   6        0.55        0.38      2.70 o 
  -7   4   6       11.05       12.65      2.48 o 
  -6   4   6        1.49        2.08      1.44 o 
  -5   4   6       14.69       14.76      1.62 o 
  -4   4   6       29.82       30.53      1.48 o 
  -3   4   6       50.90       56.65      1.83 o 
  -2   4   6      441.87      470.32      8.50 o 
  -1   4   6      502.58      500.63      6.94 o 
   0   4   6       26.47       30.75      5.74 o 
   1   4   6       15.11       12.55      1.32 o 
   2   4   6        3.98        3.70      1.52 o 
   3   4   6        0.01        0.04      1.58 o 
   4   4   6        0.08        0.56      2.51 o 
   5   4   6       61.98       62.26      4.62 o 
   6   4   6        5.97        4.73      3.52 o 
   7   4   6       81.17       80.58      5.57 o 
   8   4   6        1.30        1.33      4.41 o 
   9   4   6        0.12       -0.59      4.96 o 
  -9   5   6        6.86        5.17      3.30 o 
  -8   5   6       46.27       46.93      3.61 o 
  -7   5   6        5.50        6.65      2.33 o 
  -6   5   6        3.20        2.37      1.61 o 
  -5   5   6        5.59        5.36      1.31 o 
  -4   5   6        2.55        3.43      1.13 o 
  -3   5   6      114.48      125.29      3.45 o 
  -2   5   6      119.95      116.73      4.17 o 
  -1   5   6       97.27       90.33      2.28 o 
   0   5   6      120.74      120.31      2.68 o 
   1   5   6       35.20       37.81      1.79 o 
   2   5   6        1.05       -0.12      1.47 o 
   3   5   6        3.62        3.42      1.79 o 
   4   5   6      138.68      148.80      4.47 o 
   5   5   6        0.05        0.26      3.12 o 
   6   5   6        0.88        0.45      3.55 o 
   7   5   6        8.81        7.79      4.18 o 
   8   5   6        0.02       -1.72      4.07 o 
  -9   6   6        1.66        2.71      3.81 o 
  -8   6   6       10.90        9.77      2.75 o 
  -7   6   6       16.17       10.35      2.42 o 
  -6   6   6        6.05        6.71      1.88 o 
  -5   6   6       14.34       10.48      1.45 o 
  -4   6   6       43.09       44.97      1.79 o 
  -3   6   6        0.20        2.16      1.99 o 
  -2   6   6       15.80       12.26      1.62 o 
  -1   6   6       46.08       44.29      2.08 o 
   0   6   6        1.79        1.05      1.09 o 
   1   6   6       24.46       20.24      1.59 o 
   2   6   6       58.89       58.83      2.72 o 
   3   6   6       87.33       92.23      3.46 o 
   4   6   6      186.86      188.67      5.07 o 
   5   6   6       27.75       30.19      4.95 o 
   6   6   6       42.72       35.24      4.69 o 
   7   6   6        7.48        5.01      4.20 o 
   8   6   6        2.10        1.95      3.47 o 
  -8   7   6        3.09        3.26      3.46 o 
  -7   7   6        0.32        0.75      3.16 o 
  -6   7   6        0.39        0.61      1.67 o 
  -5   7   6       80.11       79.41      2.70 o 
  -4   7   6        7.02        7.32      1.48 o 
  -3   7   6      174.14      154.00      5.15 o 
  -2   7   6        0.06        0.84      1.45 o 
  -1   7   6       28.04       22.58      9.65 o 
   0   7   6       23.32       23.67      1.71 o 
   1   7   6        7.38        4.82      1.46 o 
   2   7   6        6.65        2.46      1.48 o 
   3   7   6      335.23      370.87      7.87 o 
   4   7   6       66.14       69.36      2.81 o 
   5   7   6       48.07       50.47      3.32 o 
   6   7   6        2.07        1.83      2.72 o 
   7   7   6        4.64        1.37      3.30 o 
   8   7   6        0.04       -0.73      4.65 o 
  -8   8   6        0.79        0.48      3.80 o 
  -7   8   6        8.65       10.30      3.56 o 
  -6   8   6       20.54       21.52      2.06 o 
  -5   8   6        0.01        0.12      1.58 o 
  -4   8   6        0.14        0.47      1.40 o 
  -3   8   6        0.76        1.16      1.69 o 
  -2   8   6       86.71       88.07      3.28 o 
  -1   8   6       15.31       11.90      3.67 o 
   0   8   6       13.92       11.50      1.95 o 
   1   8   6       51.56       49.50      2.18 o 
   2   8   6       50.94       55.04      2.90 o 
   3   8   6      431.85      463.30      7.39 o 
   4   8   6       51.87       51.68      2.75 o 
   5   8   6        0.19        0.71      2.31 o 
   6   8   6        1.12        2.17      2.86 o 
   7   8   6        0.47        1.34      4.46 o 
   8   8   6        0.00        1.82      4.89 o 
  -8   9   6        0.01        1.76      3.98 o 
  -7   9   6        1.20        1.13      3.59 o 
  -6   9   6        8.11        7.55      1.93 o 
  -5   9   6       44.26       42.77      2.32 o 
  -4   9   6       20.94       19.46      1.79 o 
  -3   9   6       51.41       46.83      2.66 o 
  -2   9   6        2.38        1.53      1.70 o 
  -1   9   6       44.80       41.97     12.08 o 
   0   9   6      182.32      164.87      7.30 o 
   1   9   6       58.03       60.37      2.99 o 
   2   9   6        4.60        1.18      1.78 o 
   3   9   6      212.75      214.75      5.14 o 
   4   9   6       25.45       27.75      2.63 o 
   5   9   6        0.96        0.57      2.41 o 
   6   9   6       15.83       23.33      4.23 o 
   7   9   6        0.33        0.48      4.54 o 
  -7  10   6        6.42        5.21      2.84 o 
  -6  10   6        0.83        1.06      2.04 o 
  -5  10   6       38.62       38.56      2.38 o 
  -4  10   6        0.06        0.22      1.70 o 
  -3  10   6        0.02       -0.70      1.97 o 
  -2  10   6        0.90        0.63      1.90 o 
  -1  10   6       30.90       28.38      8.32 o 
   0  10   6       57.81       66.93      3.58 o 
   1  10   6       11.85       13.68      2.68 o 
   3  10   6       16.16       20.64      2.35 o 
   4  10   6        0.88        0.89      2.22 o 
   5  10   6       27.24       30.98      3.02 o 
   6  10   6        8.25        5.54      4.48 o 
   7  10   6        1.41        1.79      4.53 o 
  -6  11   6        2.91        1.34      2.71 o 
  -5  11   6        9.08        8.45      2.07 o 
  -4  11   6        0.26        0.15      1.80 o 
  -3  11   6        5.49        2.38      2.04 o 
  -2  11   6        2.97        0.63      1.93 o 
  -1  11   6       45.37       42.59      9.92 o 
   0  11   6       18.38       21.14      6.49 o 
   1  11   6        4.33        6.04      2.42 o 
   2  11   6      137.38      140.07      8.25 o 
   3  11   6       19.18       21.76      2.50 o 
   4  11   6        7.32        5.91      2.58 o 
   5  11   6        6.42        4.81      3.58 o 
   6  11   6        0.23       -0.30      3.84 o 
  -6  12   6        8.17        7.73      2.94 o 
  -5  12   6        6.63        5.37      2.20 o 
  -4  12   6        3.58        0.88      2.47 o 
  -3  12   6        3.50        4.05      2.25 o 
  -2  12   6        1.81        0.60      2.19 o 
  -1  12   6      103.84      110.54      5.00 o 
   0  12   6       39.93       41.53      3.40 o 
   1  12   6       17.01       14.63      3.06 o 
   2  12   6        0.78        0.34      2.95 o 
   3  12   6        6.47        5.14      2.60 o 
   4  12   6       12.02        8.60      3.48 o 
   5  12   6        0.13        0.66      3.82 o 
  -5  13   6        2.26        1.33      2.34 o 
  -4  13   6        0.00       -1.07      2.55 o 
  -3  13   6        5.85        5.46      2.70 o 
  -2  13   6       11.06       12.66      2.81 o 
  -1  13   6       22.19       21.69      3.03 o 
   0  13   6        3.88        4.97      2.83 o 
   1  13   6        2.54        0.29      2.97 o 
   2  13   6       13.32       13.17      3.20 o 
   3  13   6       23.05       23.52      6.21 o 
   4  13   6        1.01        1.41      4.05 o 
  -4  14   6        7.79        8.45      3.11 o 
  -3  14   6        0.03       -0.13      2.87 o 
  -2  14   6       37.25       39.11      3.33 o 
  -1  14   6        7.07        7.29      3.25 o 
   0  14   6        6.57        5.61      2.92 o 
   1  14   6        0.11        0.50      2.84 o 
   2  14   6       33.69       34.14      6.64 o 
   3  14   6        0.28       -0.81      5.93 o 
  -2  15   6        8.26        5.02      3.32 o 
  -1  15   6        0.01        0.04      3.14 o 
   0  15   6        5.94        3.86      3.50 o 
   1  15   6        2.46        2.75      5.84 o 
  -9   1   7        2.99        2.63      3.31 o 
  -8   1   7        6.76        3.49      2.65 o 
  -7   1   7        7.03        5.02      2.38 o 
  -6   1   7        6.35        4.29      1.58 o 
  -5   1   7       21.66       24.47      1.56 o 
  -4   1   7       16.29       18.54      1.36 o 
  -3   1   7        3.31        1.14      1.07 o 
  -2   1   7       15.12       14.87      1.26 o 
  -1   1   7        5.49        3.74      1.04 o 
   0   1   7        9.10        8.68      1.11 o 
   1   1   7        7.05        6.61      1.05 o 
   2   1   7       85.83       78.71      4.08 o 
   3   1   7      160.25      168.16      6.03 o 
   4   1   7       10.73        9.54      2.79 o 
   5   1   7        6.37        7.32      3.37 o 
   6   1   7        0.19        1.17      3.42 o 
   7   1   7        0.39       -0.47      3.72 o 
   8   1   7        3.12        2.24      4.91 o 
  -9   2   7       28.69       34.02      7.12 o 
  -8   2   7        7.41        8.31      2.78 o 
  -7   2   7       10.36        9.88      1.91 o 
  -6   2   7       10.79        8.63      1.63 o 
  -5   2   7       11.72       11.85      1.67 o 
  -4   2   7        0.02        0.04      1.13 o 
  -3   2   7       47.31       48.79      1.81 o 
  -2   2   7      209.36      221.30      6.14 o 
  -1   2   7        8.83        7.60      1.10 o 
   0   2   7       14.50       17.75      1.27 o 
   1   2   7       19.12       15.77      1.67 o 
   2   2   7       87.84       93.01      3.03 o 
   3   2   7       19.74       18.20      2.91 o 
   4   2   7        0.12       -0.34      2.51 o 
   5   2   7        0.11        1.13      2.91 o 
   6   2   7       18.05       15.68      3.87 o 
   7   2   7       10.85        8.06      4.01 o 
   8   2   7        0.33        0.14      4.37 o 
  -9   3   7       41.83       49.96      4.38 o 
  -8   3   7       25.48       30.27      3.41 o 
  -7   3   7       19.02       18.59      2.18 o 
  -6   3   7        9.04        8.95      1.86 o 
  -5   3   7       41.44       48.35      2.63 o 
  -4   3   7        0.20        0.06      1.29 o 
  -3   3   7        7.44        6.29      1.21 o 
  -2   3   7      110.60      113.03      4.05 o 
  -1   3   7      149.30      155.07      4.25 o 
   0   3   7       46.75       44.96      1.75 o 
   1   3   7       30.98       31.91      1.99 o 
   2   3   7       51.51       53.53      2.45 o 
   3   3   7       12.81       12.22      2.71 o 
   4   3   7        0.01       -0.36      2.77 o 
   5   3   7       26.31       27.46      4.11 o 
   6   3   7      185.86      197.97      7.79 o 
   7   3   7       19.55       11.33      4.31 o 
   8   3   7        0.45       -0.60      4.59 o 
  -9   4   7        0.02       -0.10      3.00 o 
  -8   4   7        2.78        2.75      2.86 o 
  -7   4   7       15.62       14.52      2.33 o 
  -6   4   7        1.79        1.05      1.73 o 
  -5   4   7        0.04       -0.04      1.48 o 
  -4   4   7        7.70        6.35      1.50 o 
  -3   4   7        1.29        2.10      1.40 o 
  -2   4   7       27.64       25.63      1.50 o 
  -1   4   7        0.70        1.69      1.06 o 
   0   4   7       14.39       15.71      1.31 o 
   1   4   7      137.85      124.01      3.59 o 
   2   4   7       59.84       59.27      2.68 o 
   3   4   7        0.31        0.55      2.48 o 
   4   4   7       16.99       16.64      3.19 o 
   5   4   7        0.38        0.78      3.06 o 
   6   4   7        1.25       -0.99      3.64 o 
   7   4   7       24.29       25.91      5.10 o 
   8   4   7        0.08        0.70      4.98 o 
  -8   5   7        0.98        1.49      2.65 o 
  -7   5   7        0.17        1.09      1.94 o 
  -6   5   7        0.16        0.38      1.73 o 
  -5   5   7       12.97       11.44      1.80 o 
  -4   5   7       39.38       36.80      2.14 o 
  -3   5   7       11.20       10.09      1.56 o 
  -2   5   7        8.80        9.11      1.49 o 
  -1   5   7       97.78       90.78      2.49 o 
   0   5   7       21.34       16.63      2.58 o 
   1   5   7       20.57       20.45      2.56 o 
   2   5   7        5.40        6.97      1.83 o 
   3   5   7       34.29       35.05      2.55 o 
   4   5   7       25.36       26.05      3.53 o 
   5   5   7       13.72       11.21      3.51 o 
   6   5   7       35.06       43.72      4.71 o 
   7   5   7       13.37        9.70      4.81 o 
   8   5   7        1.92        2.51      5.27 o 
  -8   6   7       10.20        6.78      3.08 o 
  -7   6   7        5.40        5.53      2.16 o 
  -6   6   7        5.37        4.47      1.94 o 
  -5   6   7       75.86       80.16      3.62 o 
  -4   6   7       50.39       54.77      2.47 o 
  -3   6   7        5.35        6.04      1.46 o 
  -2   6   7       91.71       92.93      2.98 o 
  -1   6   7       13.64       12.82      1.82 o 
   0   6   7       27.70       25.31      2.07 o 
   1   6   7        1.73        1.84      1.71 o 
   2   6   7      342.18      368.27      7.15 o 
   3   6   7        0.36       -0.29      1.95 o 
   4   6   7        0.29        1.34      3.34 o 
   5   6   7        2.39        1.05      3.45 o 
   6   6   7        5.84        4.53      3.97 o 
   7   6   7        1.65        2.40      4.60 o 
   8   6   7        0.03        2.57      5.43 o 
  -8   7   7        1.23        2.16      4.16 o 
  -7   7   7        7.29        6.58      2.57 o 
  -6   7   7        6.67        5.79      2.30 o 
  -5   7   7       18.36       19.95      2.41 o 
  -4   7   7        0.15       -0.09      1.82 o 
  -3   7   7        2.07        3.15      1.74 o 
  -2   7   7      167.49      162.42      4.31 o 
  -1   7   7       66.11       68.10      2.84 o 
   0   7   7        1.23        1.24      1.71 o 
   1   7   7        0.34        0.48      1.72 o 
   2   7   7       16.14       14.85      1.91 o 
   3   7   7       59.43       70.86      3.46 o 
   4   7   7       26.39       24.35      2.36 o 
   5   7   7        2.31        1.96      2.70 o 
   6   7   7        7.30        5.08      3.13 o 
   7   7   7        1.20       -0.07      3.60 o 
  -7   8   7        2.89        3.46      3.83 o 
  -6   8   7        2.08        1.02      2.32 o 
  -5   8   7       74.50       76.12      2.89 o 
  -4   8   7       12.63       12.30      2.21 o 
  -3   8   7      120.65      123.65      4.00 o 
  -2   8   7       41.32       44.18      2.57 o 
  -1   8   7       12.06       11.10      2.25 o 
   0   8   7       52.24       57.08      3.30 o 
   1   8   7        5.32        5.84      2.05 o 
   2   8   7       60.31       67.80      3.03 o 
   3   8   7       15.12       16.03      2.27 o 
   4   8   7       16.74       17.68      2.53 o 
   5   8   7       37.98       41.75      3.49 o 
   6   8   7        1.78        2.44      3.16 o 
   7   8   7        3.64        2.66      3.83 o 
  -7   9   7        0.50       -0.30      3.54 o 
  -6   9   7       27.60       26.38      2.85 o 
  -5   9   7       24.12       24.57      2.28 o 
  -4   9   7       11.64       10.03      2.28 o 
  -3   9   7        0.42       -0.06      1.87 o 
  -2   9   7        0.55       -0.10      1.99 o 
  -1   9   7       39.40       35.96      2.99 o 
   0   9   7        2.80        2.13      2.15 o 
   1   9   7       60.83       64.82      3.70 o 
   2   9   7       19.27       17.37      2.58 o 
   3   9   7       26.04       25.44      2.54 o 
   4   9   7        1.81        3.12      2.33 o 
   5   9   7        1.59        1.83      3.12 o 
   6   9   7        4.29        3.86      3.56 o 
  -6  10   7       40.80       37.72      2.91 o 
  -5  10   7       15.25        8.87      2.52 o 
  -4  10   7       14.17       11.87      2.54 o 
  -3  10   7       34.71       27.31      2.62 o 
  -2  10   7       30.67       32.91      2.70 o 
  -1  10   7        1.53        1.31      2.30 o 
   0  10   7       10.55        7.65      2.55 o 
   1  10   7       15.99        8.87      2.69 o 
   2  10   7        4.59        4.11      2.70 o 
   3  10   7        5.38        2.88      2.27 o 
   4  10   7        1.59        0.50      2.60 o 
   5  10   7       14.95        9.63      3.46 o 
   6  10   7        0.43        0.36      4.44 o 
  -6  11   7        4.09        5.94      2.40 o 
  -5  11   7        5.00        2.62      2.56 o 
  -4  11   7        3.96        3.34      2.40 o 
  -3  11   7        4.75        2.77      2.35 o 
  -2  11   7        3.02        1.00      2.23 o 
  -1  11   7       60.75       49.88      3.97 o 
   0  11   7      127.80      137.54      6.27 o 
   1  11   7       14.06       12.88      2.99 o 
   2  11   7        0.67        0.79      2.82 o 
   3  11   7        2.38        1.91      3.22 o 
   4  11   7        2.45        1.98      2.75 o 
   5  11   7        8.68       10.25      3.96 o 
  -5  12   7        4.85        4.71      2.96 o 
  -4  12   7        0.87        1.81      2.58 o 
  -3  12   7        3.21        3.73      2.47 o 
  -2  12   7        8.33        6.37      2.63 o 
  -1  12   7       45.13       42.97      3.61 o 
   0  12   7        5.19        2.46      2.74 o 
   1  12   7        0.02        0.10      3.00 o 
   2  12   7        1.11        0.98      3.25 o 
   3  12   7        1.69        2.36      3.36 o 
   4  12   7        2.17        3.09      6.20 o 
  -4  13   7       12.54       16.79      3.21 o 
  -3  13   7       10.58        9.72      2.87 o 
  -2  13   7        6.32        9.00      3.08 o 
  -1  13   7        0.85       -0.45      2.83 o 
   0  13   7        4.51        2.48      3.19 o 
   1  13   7        0.18        0.20      2.90 o 
   2  13   7       62.16       84.61      5.57 o 
   3  13   7        1.14        0.84      3.81 o 
  -2  14   7        1.06       -0.02      3.03 o 
  -1  14   7        8.29        4.76      3.26 o 
   0  14   7        0.12        0.09      3.30 o 
   1  14   7       10.29        5.91      3.30 o 
  -8   0   8       22.95       32.87      5.30 o 
  -7   0   8        0.14        0.00      3.69 o 
  -6   0   8        0.27       -0.52      2.94 o 
  -5   0   8       56.13       62.78      4.52 o 
  -4   0   8      135.82      141.72      4.58 o 
  -3   0   8      152.85      172.77      4.85 o 
  -2   0   8      195.36      201.98      6.44 o 
  -1   0   8      347.11      355.81     10.21 o 
   0   0   8       18.50       21.99      2.16 o 
   1   0   8        0.25        0.96      3.10 o 
   2   0   8       13.14        9.09      3.76 o 
   3   0   8       73.83       61.92      5.85 o 
   4   0   8        0.87        1.91      4.12 o 
   5   0   8      113.50      114.61      8.42 o 
   6   0   8        4.07        4.68      5.23 o 
   7   0   8        0.39        1.83      5.77 o 
   8   0   8        0.17        0.61      7.48 o 
  -8   1   8        5.76        6.93      3.29 o 
  -7   1   8        0.09        0.50      2.49 o 
  -6   1   8        8.72        7.89      1.88 o 
  -5   1   8        1.42        2.73      1.60 o 
  -4   1   8      230.47      240.76      4.69 o 
  -3   1   8      153.65      151.29      3.73 o 
  -2   1   8      403.14      379.48      7.13 o 
  -1   1   8      251.89      253.71      4.52 o 
   0   1   8        0.49        0.04      1.18 o 
   1   1   8       90.34       90.05      3.36 o 
   2   1   8        7.49        6.39      2.70 o 
   3   1   8        4.69        3.19      2.69 o 
   4   1   8       80.38       67.28      4.50 o 
   5   1   8       31.49       28.65      4.30 o 
   6   1   8       24.94       20.63      4.55 o 
   7   1   8        0.19       -0.32      4.58 o 
   8   1   8        0.69        2.15      5.09 o 
  -8   2   8        3.81        3.87      2.89 o 
  -7   2   8        1.41        0.07      2.51 o 
  -6   2   8       47.49       46.71      2.53 o 
  -5   2   8       17.00       16.78      1.96 o 
  -4   2   8        3.96        4.72      1.56 o 
  -3   2   8        0.24        0.64      1.27 o 
  -2   2   8      157.13      157.61      3.79 o 
  -1   2   8       21.27       21.38      1.54 o 
   0   2   8        6.46        3.18      1.22 o 
   1   2   8       17.10       15.24      1.85 o 
   2   2   8       36.39       35.95      3.48 o 
   3   2   8        0.21       -0.81      2.73 o 
   4   2   8        0.60        0.48      3.05 o 
   5   2   8      150.16      150.35      6.78 o 
   6   2   8        5.07        5.82      4.03 o 
   7   2   8        1.09        0.76      4.10 o 
   8   2   8        0.02       -0.06      4.86 o 
  -8   3   8        0.65        0.28      2.98 o 
  -7   3   8        0.10        0.56      1.98 o 
  -6   3   8        5.29        2.64      1.86 o 
  -5   3   8       27.20       30.79      2.39 o 
  -4   3   8       15.78       16.73      1.93 o 
  -3   3   8        0.87        0.73      1.44 o 
  -2   3   8       20.04       16.88      1.53 o 
  -1   3   8       84.48       74.18      2.92 o 
   0   3   8      143.98      141.99      3.89 o 
   1   3   8        1.00       -0.33      1.62 o 
   2   3   8        5.90        1.76      2.70 o 
   3   3   8        3.02        2.70      2.86 o 
   4   3   8       43.97       40.95      4.21 o 
   5   3   8        7.79       11.43      3.85 o 
   6   3   8        0.40        2.04      3.76 o 
   7   3   8        8.27       10.06      5.01 o 
  -8   4   8        2.53        3.00      2.90 o 
  -7   4   8        2.86        2.47      2.18 o 
  -6   4   8        0.23        1.11      1.93 o 
  -5   4   8       26.56       30.68      2.36 o 
  -4   4   8       49.44       60.76      2.70 o 
  -3   4   8       26.46       27.29      2.31 o 
  -2   4   8       30.21       23.46      1.62 o 
  -1   4   8      502.99      469.25     23.67 o 
   0   4   8      100.13       97.86      3.37 o 
   1   4   8        2.94        5.62      1.85 o 
   2   4   8       59.14       63.56      3.05 o 
   3   4   8       11.78       11.38      3.41 o 
   4   4   8       36.49       30.74      5.06 o 
   5   4   8       11.53        6.12      3.80 o 
   6   4   8       74.11       67.14      5.69 o 
   7   4   8        1.22        2.55      4.37 o 
  -8   5   8        2.52        0.38      2.97 o 
  -7   5   8       22.68       26.58      2.71 o 
  -6   5   8        0.01       -0.27      1.83 o 
  -5   5   8        0.00       -0.01      1.76 o 
  -4   5   8       31.28       37.14      2.29 o 
  -3   5   8       16.44       15.30      1.82 o 
  -2   5   8        3.21        3.07      1.57 o 
  -1   5   8      147.95      145.39      3.25 o 
   0   5   8        1.57        1.71      1.82 o 
   1   5   8       36.10       38.10      2.49 o 
   2   5   8       90.44       92.08      3.57 o 
   3   5   8        0.94        2.36      2.94 o 
   4   5   8        5.79        2.67      3.39 o 
   5   5   8        2.17        2.18      3.73 o 
   6   5   8        0.02       -0.74      4.00 o 
   7   5   8        2.14        3.49      4.73 o 
  -7   6   8        0.18       -0.05      2.11 o 
  -6   6   8       17.28       18.08      2.28 o 
  -5   6   8       50.12       58.29      2.90 o 
  -4   6   8        3.20        2.38      1.74 o 
  -3   6   8       23.20       21.73      2.09 o 
  -2   6   8       36.68       32.98      2.74 o 
  -1   6   8       12.08        9.24      2.20 o 
   0   6   8       77.28       77.67      3.22 o 
   1   6   8        6.24        4.11      1.98 o 
   2   6   8        8.55        9.19      2.29 o 
   3   6   8       22.21       27.17      3.81 o 
   4   6   8        2.95        2.37      3.55 o 
   5   6   8        0.83        0.10      3.85 o 
   6   6   8        0.04        0.64      4.55 o 
   7   6   8        9.46        4.92      5.30 o 
  -7   7   8        9.03        7.29      2.82 o 
  -6   7   8       18.65       17.79      2.35 o 
  -5   7   8       48.04       57.98      2.73 o 
  -4   7   8        0.17       -0.10      1.90 o 
  -3   7   8       10.45       11.16      2.19 o 
  -2   7   8       10.87        7.33      2.05 o 
  -1   7   8        7.91        8.13      2.40 o 
   0   7   8       77.51       73.77      5.48 o 
   1   7   8        2.71        2.51      2.04 o 
   2   7   8        0.26       -0.79      2.16 o 
   3   7   8      288.33      319.55      7.26 o 
   4   7   8       31.94       29.84      3.40 o 
   5   7   8        0.20        0.10      3.02 o 
   6   7   8        0.68        0.25      3.61 o 
  -7   8   8        0.10       -0.17      2.84 o 
  -6   8   8        0.01       -0.47      2.60 o 
  -5   8   8        9.34       10.96      2.39 o 
  -4   8   8       28.78       22.75      2.64 o 
  -3   8   8        5.81        3.59      2.15 o 
  -2   8   8        1.05        0.57      2.01 o 
  -1   8   8       13.74        6.37      5.83 o 
   0   8   8       10.05        8.09      2.46 o 
   1   8   8        0.83        0.77      2.39 o 
   2   8   8       97.25      109.18      6.00 o 
   3   8   8        2.44        2.38      2.73 o 
   4   8   8        9.38       10.76      3.19 o 
   5   8   8       10.69       10.78      3.41 o 
   6   8   8        0.13        0.12      3.52 o 
  -6   9   8        5.43        2.82      2.94 o 
  -5   9   8       15.69       13.89      2.84 o 
  -4   9   8        7.58        7.10      2.43 o 
  -3   9   8       21.50       17.12      2.46 o 
  -2   9   8       15.69       18.19      2.70 o 
  -1   9   8        0.17       -0.52      2.46 o 
   0   9   8        4.80        4.33      2.51 o 
   1   9   8        0.13       -0.50      2.51 o 
   2   9   8       93.24       93.83      4.69 o 
   3   9   8        1.41        0.03      2.79 o 
   4   9   8       13.75       16.78      3.30 o 
   5   9   8       41.78       56.04      4.40 o 
  -5  10   8        2.67        3.20      2.66 o 
  -4  10   8       11.45        7.72      2.50 o 
  -3  10   8        0.00       -0.37      2.20 o 
  -2  10   8        0.57       -0.20      2.35 o 
  -1  10   8       13.87       10.42      2.92 o 
   0  10   8        6.99        5.21      2.72 o 
   1  10   8        4.04        2.81      2.79 o 
   2  10   8       16.31       17.10      3.48 o 
   3  10   8        2.94        1.66      3.09 o 
   4  10   8       17.62       16.06      4.77 o 
   5  10   8        0.58        0.27      3.50 o 
  -5  11   8        0.46        0.60      2.82 o 
  -4  11   8        0.41       -0.76      2.45 o 
  -3  11   8       16.67       11.71      2.68 o 
  -2  11   8        1.05        1.32      2.67 o 
  -1  11   8       45.15       39.99      3.99 o 
   0  11   8        0.54        0.85      2.98 o 
   1  11   8       11.82        7.17      3.13 o 
   2  11   8        0.09        0.06      3.13 o 
   3  11   8        0.41        2.05      3.60 o 
   4  11   8        0.61        0.60      3.61 o 
  -4  12   8        6.13        6.41      2.95 o 
  -3  12   8        1.67       -0.17      2.73 o 
  -2  12   8       13.93       13.71      3.05 o 
  -1  12   8        1.01        0.98      3.09 o 
   0  12   8       11.77       10.79      3.26 o 
   1  12   8        0.01        1.98      3.05 o 
   2  12   8        4.59        5.84      3.53 o 
   3  12   8        5.04        6.99      3.85 o 
  -2  13   8       21.09       12.33      3.58 o 
  -1  13   8        1.01        0.16      3.33 o 
   0  13   8        1.05        1.27      3.08 o 
   1  13   8        2.37        3.11      3.71 o 
  -8   1   9        2.36        0.74      3.05 o 
  -7   1   9        0.41        0.91      2.67 o 
  -6   1   9        1.40        0.18      2.53 o 
  -5   1   9       34.63       34.53      3.56 o 
  -4   1   9       15.09       17.85      1.78 o 
  -3   1   9       27.28       30.73      1.96 o 
  -2   1   9        2.80        2.51      1.45 o 
  -1   1   9       97.14      106.97      2.99 o 
   0   1   9        1.37        1.63      1.74 o 
   1   1   9        2.13        0.72      2.90 o 
   2   1   9       51.89       46.72      4.04 o 
   3   1   9       11.81       10.68      3.25 o 
   4   1   9        3.61        4.37      3.57 o 
   5   1   9       31.18       31.70      4.79 o 
   6   1   9        0.00       -0.51      3.99 o 
   7   1   9        0.12       -0.14      4.53 o 
  -7   2   9        3.61        3.24      3.08 o 
  -6   2   9        5.83        4.56      2.06 o 
  -5   2   9        4.38        3.69      2.03 o 
  -4   2   9       12.36       12.61      1.99 o 
  -3   2   9       32.30       34.12      1.97 o 
  -2   2   9       21.57       22.65      1.78 o 
  -1   2   9        9.16        8.20      1.56 o 
   0   2   9        7.25        7.53      1.92 o 
   1   2   9        6.68        9.25      3.03 o 
   2   2   9        5.40        5.92      3.14 o 
   3   2   9       75.56       71.13      7.30 o 
   4   2   9        0.01        0.27      3.25 o 
   5   2   9       29.21       26.02      4.50 o 
   6   2   9        0.92       -0.38      4.25 o 
   7   2   9        9.66        5.00      4.94 o 
  -7   3   9       10.15        8.52      2.85 o 
  -6   3   9        3.68        2.90      2.01 o 
  -5   3   9        5.58        7.23      1.94 o 
  -4   3   9       12.69       13.37      1.99 o 
  -3   3   9       33.96       32.04      2.27 o 
  -2   3   9      109.72       98.76      7.05 o 
  -1   3   9        4.12        5.70      1.96 o 
   0   3   9       16.89       13.21      2.05 o 
   1   3   9      114.56      112.97      5.26 o 
   2   3   9        2.01        1.85      3.01 o 
   3   3   9       20.37       21.41      3.57 o 
   4   3   9        4.42        2.65      3.37 o 
   5   3   9        1.20       -0.15      4.11 o 
   6   3   9       24.11       24.96      5.04 o 
   7   3   9        0.03       -1.65      4.74 o 
  -7   4   9        6.96       10.78      2.51 o 
  -6   4   9       39.92       39.12      2.72 o 
  -5   4   9        0.05        0.08      1.99 o 
  -4   4   9        2.77        2.39      1.80 o 
  -3   4   9        0.42        0.28      1.68 o 
  -2   4   9        0.29        2.27      1.63 o 
  -1   4   9       37.36       30.04      8.44 o 
   0   4   9       50.16       47.42      3.32 o 
   1   4   9       10.14        8.03      2.10 o 
   2   4   9       55.79       53.55      4.17 o 
   3   4   9       36.66       33.26      4.26 o 
   4   4   9       13.79       16.39      3.97 o 
   5   4   9        2.10        0.70      3.94 o 
   6   4   9       13.95       14.87      4.81 o 
  -7   5   9        1.93        2.49      2.44 o 
  -6   5   9        1.09        0.09      2.34 o 
  -5   5   9        8.03        8.18      2.07 o 
  -4   5   9        2.88        2.32      2.03 o 
  -3   5   9        0.34        0.68      1.73 o 
  -2   5   9      101.11       96.14      3.91 o 
  -1   5   9       44.42       42.04      3.64 o 
   0   5   9        0.01        0.05      1.95 o 
   1   5   9       68.51       73.48      3.38 o 
   2   5   9       27.98       27.70      3.78 o 
   3   5   9        2.46        2.38      3.46 o 
   4   5   9        1.66        0.23      3.56 o 
   5   5   9        6.45        4.81      4.24 o 
   6   5   9       21.51       17.96      5.42 o 
  -7   6   9        0.75        1.02      2.73 o 
  -6   6   9        6.07        7.21      2.43 o 
  -5   6   9       12.95       12.30      2.35 o 
  -4   6   9        1.36        0.13      1.93 o 
  -3   6   9       10.50       10.72      2.07 o 
  -2   6   9        8.00        5.87      2.15 o 
  -1   6   9       10.18        9.31      2.45 o 
   0   6   9        0.43       -0.38      2.39 o 
   1   6   9       24.51       24.84      2.60 o 
   2   6   9        0.06       -0.46      3.17 o 
   3   6   9        8.78        8.10      3.53 o 
   4   6   9        0.55       -1.72      3.85 o 
   5   6   9        0.28        0.83      4.07 o 
   6   6   9        0.09        1.05      5.10 o 
  -6   7   9        3.63        4.21      2.30 o 
  -5   7   9        1.10        2.27      2.36 o 
  -4   7   9        6.19        3.98      2.00 o 
  -3   7   9        2.98        2.53      2.16 o 
  -2   7   9        5.46        2.66      2.30 o 
  -1   7   9       10.14        7.76      2.56 o 
   0   7   9        4.68        4.49      2.34 o 
   1   7   9        7.52        5.96      2.44 o 
   2   7   9       12.14       13.45      2.67 o 
   3   7   9       43.94       46.77      4.73 o 
   4   7   9       32.20       32.02      8.20 o 
   5   7   9        3.02        1.06      3.26 o 
  -6   8   9       30.57       29.99      3.58 o 
  -5   8   9       20.04       17.78      2.78 o 
  -4   8   9        2.50        1.15      2.45 o 
  -3   8   9        3.21        2.41      2.32 o 
  -2   8   9       14.31       15.42      2.80 o 
  -1   8   9       22.19       18.32      2.91 o 
   0   8   9        0.65        0.65      2.58 o 
   1   8   9        2.70        0.61      2.79 o 
   2   8   9      164.47      167.50      9.11 o 
   3   8   9        8.76        9.85      4.10 o 
   4   8   9        0.81        1.32      4.43 o 
   5   8   9        0.36       -0.91      4.83 o 
  -5   9   9        0.02       -1.29      2.71 o 
  -4   9   9       33.31       28.32      2.98 o 
  -3   9   9       15.15       11.18      3.15 o 
  -2   9   9        5.92        3.59      2.85 o 
  -1   9   9        2.52        2.93      2.73 o 
   0   9   9        0.64        0.60      2.67 o 
   1   9   9        0.05        0.65      2.97 o 
   2   9   9        0.15        0.74      3.02 o 
   3   9   9        2.78        1.76      4.02 o 
   4   9   9        3.42        3.52      4.19 o 
  -4  10   9        0.00        0.21      2.68 o 
  -3  10   9        2.67        1.29      2.90 o 
  -2  10   9       30.11       24.16      3.19 o 
  -1  10   9        1.44        1.24      2.99 o 
   0  10   9        7.11        3.67      2.76 o 
   1  10   9        5.06        6.02      3.34 o 
   2  10   9        0.17        0.05      3.40 o 
   3  10   9        2.41        2.32      5.30 o 
  -3  11   9        0.21       -0.77      3.12 o 
  -2  11   9        5.78        2.37      3.06 o 
  -1  11   9        6.78        5.98      2.94 o 
   0  11   9        1.91        1.03      2.97 o 
   1  11   9        2.74        0.84      3.46 o 
   2  11   9        2.25        1.66      3.48 o 
  -1  12   9        5.61        3.28      3.30 o 
   0  12   9       21.77       21.61      3.84 o 
  -7   0  10        1.15       -0.13      4.31 o 
  -6   0  10       28.09       31.73      4.89 o 
  -5   0  10        8.82       10.80      4.18 o 
  -4   0  10       56.06       58.30      5.22 o 
  -3   0  10      210.22      207.42      6.29 o 
  -2   0  10       83.83       78.86      4.08 o 
  -1   0  10       20.75       26.61      5.15 o 
   0   0  10       22.67       19.67      5.06 o 
   1   0  10        3.85        2.47      4.80 o 
   2   0  10       24.19       19.58      5.75 o 
   3   0  10        1.15        0.98      5.36 o 
   4   0  10        8.90        6.30      5.98 o 
   5   0  10        0.03       -1.56      5.68 o 
   6   0  10        2.76       -1.33      6.88 o 
  -7   1  10        1.23        1.09      3.27 o 
  -6   1  10        0.73       -0.41      2.81 o 
  -5   1  10       19.58       20.35      2.92 o 
  -4   1  10       38.69       44.02      4.00 o 
  -3   1  10       26.64       24.84      2.08 o 
  -2   1  10        0.02        0.03      1.67 o 
  -1   1  10       17.24       15.84      2.32 o 
   0   1  10        0.34        0.87      3.15 o 
   1   1  10        7.80        5.81      3.50 o 
   2   1  10        3.26        2.89      3.44 o 
   3   1  10        0.02        1.45      3.55 o 
   4   1  10       58.48       56.27      5.06 o 
   5   1  10        4.95        2.14      4.29 o 
   6   1  10        4.16        4.78      4.85 o 
  -6   2  10        1.17        2.41      2.94 o 
  -5   2  10       17.72       16.05      2.46 o 
  -4   2  10       25.56       26.14      2.80 o 
  -3   2  10        2.67        2.29      1.89 o 
  -2   2  10       64.81       62.48      2.58 o 
  -1   2  10       19.55       15.63      2.36 o 
   0   2  10        1.84        1.54      3.01 o 
   1   2  10        0.22        0.94      3.16 o 
   2   2  10        1.64        1.07      3.35 o 
   3   2  10       24.07       19.95      4.17 o 
   4   2  10        0.85       -0.26      4.19 o 
   5   2  10        0.17        1.30      4.52 o 
   6   2  10        1.23       -0.33      4.49 o 
  -6   3  10        1.71        0.18      2.48 o 
  -5   3  10        1.77        1.80      2.09 o 
  -4   3  10       12.16       10.92      2.29 o 
  -3   3  10        6.51        3.60      2.05 o 
  -2   3  10       68.83       70.04      3.02 o 
  -1   3  10       39.72       35.77      2.76 o 
   0   3  10        2.15        1.10      3.27 o 
   1   3  10        7.47        6.19      3.54 o 
   2   3  10        0.14        0.98      3.19 o 
   3   3  10        3.92        3.25      3.55 o 
   4   3  10        9.43        6.29      4.31 o 
   5   3  10        1.68       -2.49      4.58 o 
  -6   4  10        1.46        2.05      2.47 o 
  -5   4  10       27.39       31.62      2.83 o 
  -4   4  10        2.11        0.78      2.08 o 
  -3   4  10       21.79       22.60      2.44 o 
  -2   4  10       62.56       52.75      3.47 o 
  -1   4  10        7.66        6.33      2.55 o 
   0   4  10        1.29       -0.39      2.26 o 
   1   4  10       16.46       12.12      3.57 o 
   2   4  10       25.58       18.69      4.14 o 
   3   4  10        0.43        0.62      3.94 o 
   4   4  10        0.76        1.76      4.34 o 
   5   4  10       47.43       58.47      9.61 o 
  -6   5  10        2.85        2.67      2.57 o 
  -5   5  10       31.95       39.41      4.37 o 
  -4   5  10        1.13        1.09      2.19 o 
  -3   5  10        0.19        0.35      2.17 o 
  -2   5  10        1.79        1.91      2.58 o 
  -1   5  10       70.28       70.27      4.41 o 
   0   5  10       17.22       11.41      2.50 o 
   1   5  10        6.03        2.69      3.39 o 
   2   5  10       26.73       32.22      4.45 o 
   3   5  10        6.11        4.53      3.90 o 
   4   5  10        7.77        5.18      4.20 o 
   5   5  10        0.05        0.45      4.70 o 
  -5   6  10       14.65       14.73      2.80 o 
  -4   6  10        0.13       -0.90      2.25 o 
  -3   6  10        0.62       -0.13      2.11 o 
  -2   6  10       10.91        7.20      4.72 o 
  -1   6  10       42.81       33.90      3.36 o 
   0   6  10        1.20        0.25      2.73 o 
   1   6  10       15.93       22.12      8.33 o 
   2   6  10        0.90        0.01      3.42 o 
   3   6  10       26.48       21.66      4.43 o 
   4   6  10        5.32        5.95      4.44 o 
   5   6  10        0.33        0.01      4.61 o 
  -5   7  10        0.04       -1.80      2.60 o 
  -4   7  10        0.44       -1.03      2.21 o 
  -3   7  10        2.32        2.05      2.85 o 
  -2   7  10       43.30       44.36      3.96 o 
  -1   7  10        4.81        6.18      2.87 o 
   0   7  10        0.10       -0.30      2.74 o 
   1   7  10        7.98        7.61      2.99 o 
   2   7  10       41.16       42.03      4.74 o 
   3   7  10        5.48        3.66      4.40 o 
   4   7  10        0.86       -0.47      4.43 o 
  -4   8  10        7.97        4.52      2.85 o 
  -3   8  10        0.37        0.23      2.74 o 
  -2   8  10        0.68        1.50      3.02 o 
  -1   8  10        0.83       -0.73      2.86 o 
   0   8  10        0.22        0.64      3.02 o 
   1   8  10        0.09        0.10      3.17 o 
   2   8  10        3.41        5.40      4.75 o 
   3   8  10       15.40       13.82      4.80 o 
  -3   9  10       17.19       22.71      3.59 o 
  -2   9  10        0.01       -0.20      3.18 o 
  -1   9  10       14.21       10.91      3.24 o 
   0   9  10        3.06        1.51      3.26 o 
   1   9  10        6.39        7.57      3.50 o 
   2   9  10        0.08       -0.70      4.83 o 
  -2  10  10        0.80       -0.72      2.97 o 
  -1  10  10        1.17        1.07      3.16 o 
   0  10  10        0.07       -1.30      3.22 o 
   1  10  10        3.10        1.67      3.46 o 
  -5   1  11        0.01       -0.67      3.17 o 
  -4   1  11        0.24        1.14      2.47 o 
  -3   1  11        2.65        1.74      2.24 o 
  -2   1  11        8.12        4.86      2.46 o 
  -1   1  11        0.84       -0.59      3.51 o 
   0   1  11        0.31        0.32      3.42 o 
   1   1  11       16.96       12.85      4.20 o 
   2   1  11        7.50        7.57      4.05 o 
   3   1  11        3.34        4.72      4.00 o 
   4   1  11        2.98       -0.75      4.49 o 
  -5   2  11        1.57        2.10      2.53 o 
  -4   2  11        1.39        2.46      2.40 o 
  -3   2  11        1.92        2.94      2.40 o 
  -2   2  11       27.22       34.50      3.65 o 
  -1   2  11        2.88        2.14      3.29 o 
   0   2  11        0.00        0.06      3.46 o 
   1   2  11        6.67        6.07      3.65 o 
   2   2  11       40.59       40.04      4.82 o 
   3   2  11        9.95        7.65      4.62 o 
   4   2  11        7.35        4.55      4.89 o 
  -5   3  11        7.80        7.29      2.68 o 
  -4   3  11        0.14       -0.22      2.42 o 
  -3   3  11        4.52        2.43      3.12 o 
  -2   3  11        4.49        0.90      3.01 o 
  -1   3  11        8.29        6.92      3.45 o 
   0   3  11        0.10        0.02      3.68 o 
   1   3  11        0.07        0.96      3.47 o 
   2   3  11        1.06        0.43      3.89 o 
   3   3  11        1.59        2.71      3.98 o 
   4   3  11        0.10       -0.15      4.48 o 
  -5   4  11        0.63        0.65      2.66 o 
  -4   4  11        3.86        4.88      2.67 o 
  -3   4  11        1.58        0.98      2.94 o 
  -2   4  11       23.02       30.83      3.67 o 
  -1   4  11        0.01        1.28      2.96 o 
   0   4  11        9.29        8.71      3.80 o 
   1   4  11        5.76        1.84      4.00 o 
   2   4  11        5.75        1.29      3.78 o 
   3   4  11        0.44       -1.37      4.23 o 
   4   4  11        2.30        2.51      4.66 o 
  -4   5  11        1.60        0.08      2.62 o 
  -3   5  11        3.37        0.82      2.98 o 
  -2   5  11       32.95       27.72      3.62 o 
  -1   5  11        9.38        9.41      3.13 o 
   0   5  11        2.15       -0.54      5.02 o 
   1   5  11        0.40       -0.36      3.69 o 
   2   5  11       17.09       14.85      4.69 o 
   3   5  11       31.38       37.75      4.97 o 
  -4   6  11        2.52        1.49      3.20 o 
  -3   6  11        6.43        7.36      3.32 o 
  -2   6  11        0.71        0.75      3.22 o 
  -1   6  11       15.72       10.56      3.28 o 
   0   6  11        0.33        0.26      5.11 o 
   1   6  11        3.85        5.30      5.02 o 
   2   6  11        8.11        6.78      4.25 o 
   3   6  11        0.29        1.38      4.71 o 
  -3   7  11        1.31        0.47      3.26 o 
  -2   7  11        1.94        2.26      3.00 o 
  -1   7  11        1.87        1.62      3.34 o 
   0   7  11        0.01        1.67      4.58 o 
   1   7  11        0.64        1.24      5.35 o 
   2   7  11       14.78       10.50      5.51 o 
  -1   8  11       11.09       12.77      3.61 o 
   0   8  11        2.22        1.11      3.48 o 
  -2   0  12       14.65       12.05      5.77 o 
  -1   0  12        0.62       -2.25      5.70 o 
   0   0  12        3.49        2.93      5.45 o 
   1   0  12        0.97        1.37      6.23 o 
   2   0  12        0.38       -2.48      6.69 o 
  -3   1  12        0.71       -0.53      3.43 o 
  -2   1  12        1.63       -0.20      3.64 o 
  -1   1  12        4.02        2.87      4.09 o 
   0   1  12        1.74        1.20      3.96 o 
   1   1  12        5.19        7.08      4.33 o 
   2   1  12        1.18        1.02      4.18 o 
  -3   2  12       29.03       29.60      4.14 o 
  -2   2  12        0.01        0.56      4.74 o 
  -1   2  12        0.48        1.07      3.87 o 
   0   2  12        0.00       -1.45      4.21 o 
   1   2  12        0.07       -0.88      4.49 o 
   2   2  12        4.97        5.09      4.50 o 
  -2   3  12        3.63        2.88      5.68 o 
  -1   3  12        3.87        6.03      5.17 o 
   0   3  12        0.08       -0.16      4.03 o 
   1   3  12        5.08        3.08      4.36 o 
  -2   4  12        5.25        1.26      3.62 o 
  -1   4  12        0.00        1.77      5.73 o 
   0   4  12        0.00       -2.62      5.10 o 
   1   4  12        3.94        3.13      4.42 o 
                                                 
